# Supplementary material for: A cell based, high throughput assay for quantitative analysis of Hedgehog pathway activation using a Smoothened activation sensor
Source: Sci Rep. 2017 Oct 30;7:14341. doi: 10.1038/s41598-017-14767-1 (PMC5662767; doi:10.1038/s41598-017-14767-1)
Supplement: Supplementary file 2 — Supplementary table 1 [file 41598_2017_14767_MOESM2_ESM.xls]

## Sheet: Reverse screen (-Hh)
2uM										15uM
compound	singlets, %	GFP median, au	normalyzed GFP intensity, %	link						compound	singlets, %	GFP median, au	normalyzed GFP intensity, %	link
5-alpha Reductase § Avodart § Free Base	91	1337	4.26036	http://www.selleckchem.com/products/Dutasteride.html						5-alpha Reductase § Avodart § Free Base	88.4	1552	27.4262	http://www.selleckchem.com/products/Dutasteride.html
5-alpha Reductase § LY 2811376 § Free Base	91.1	1392	10.1865	http://www.selleckchem.com/products/LY2811376.html						5-alpha Reductase § LY 2811376 § Free Base	90	1521	24.086	http://www.selleckchem.com/products/LY2811376.html
5-alpha Reductase § N/A § Free Base	89.9	1211	-9.31591	http://www.selleckchem.com/products/Finasteride.html						5-alpha Reductase § N/A § Free Base	91.8	1216	-8.77717	http://www.selleckchem.com/products/Finasteride.html
5-alpha Reductase § N/A § HCl	91	1150	-8.77142	http://www.selleckchem.com/products/CGS-21680-hydrochloride.html						5-alpha Reductase § N/A § HCl	91.3	1141	-9.58284	http://www.selleckchem.com/products/CGS-21680-hydrochloride.html
5-HT Receptor § Amerge, Naramig § Free Base	90.8	1310	1.35116	http://www.selleckchem.com/products/Naratriptan(Amerge).html						5-HT Receptor § Amerge, Naramig § Free Base	90.1	1310	1.35116	http://www.selleckchem.com/products/Naratriptan(Amerge).html
5-HT Receptor § Anafranil § Hydrochloride	91.9	1337	8.08803	http://www.selleckchem.com/products/Clomipramine-hydrochloride-Anafranil.html						5-HT Receptor § Anafranil § Hydrochloride	87.8	1636	35.0451	http://www.selleckchem.com/products/Clomipramine-hydrochloride-Anafranil.html
5-HT Receptor § APD-356 § HCl	91.1	1069	-2.47966	http://www.selleckchem.com/products/lorcaserin-hcl.html						5-HT Receptor § APD-356 § HCl	89.4	1246	7.57533	http://www.selleckchem.com/products/lorcaserin-hcl.html
5-HT Receptor § Effexor, Efexor § Hydrochloride	90.3	1275	-2.42002	http://www.selleckchem.com/products/Venlafaxine-hydrochloride.html						5-HT Receptor § Effexor, Efexor § Hydrochloride	92.1	1307	1.02792	http://www.selleckchem.com/products/Venlafaxine-hydrochloride.html
5-HT Receptor § Imigran, mitrex, Imitrex, Suminat, Sumitrex § Succinate	89.8	1312	1.56666	http://www.selleckchem.com/products/Sumatriptan-succinate.html						5-HT Receptor § Imigran, mitrex, Imitrex, Suminat, Sumitrex § Succinate	89.8	1366	7.38506	http://www.selleckchem.com/products/Sumatriptan-succinate.html
5-HT Receptor § Kytril § Hydrochloride	89.9	1332	3.72162	http://www.selleckchem.com/products/Granisetron-Hydrochloride.html						5-HT Receptor § Kytril § Hydrochloride	90.1	1322	2.64414	http://www.selleckchem.com/products/Granisetron-Hydrochloride.html
5-HT Receptor § Leponex, Fazaclo § Free Base	92.1	1249	0.154169	http://www.selleckchem.com/products/Clozapine(Clozaril).html						5-HT Receptor § Leponex, Fazaclo § Free Base	88.1	1630	34.5042	http://www.selleckchem.com/products/Clozapine(Clozaril).html
5-HT Receptor § Luvox § Maleate	87.2	1400	11.0485	http://www.selleckchem.com/products/Fluvoxamine-maleate.html						5-HT Receptor § Luvox § Maleate	90.4	1523	24.3015	http://www.selleckchem.com/products/Fluvoxamine-maleate.html
5-HT Receptor § N/A § Free Base	89.7	1063	-2.82051	http://www.selleckchem.com/products/brl-54443.html						5-HT Receptor § N/A § Free Base	90.6	1086	-1.51393	http://www.selleckchem.com/products/brl-54443.html
5-HT Receptor § N/A § HBr	92.3	1065	-2.70689	http://www.selleckchem.com/products/eletriptan-hydrobromide.html						5-HT Receptor § N/A § HBr	90.9	1197	4.79174	http://www.selleckchem.com/products/eletriptan-hydrobromide.html
5-HT Receptor § N/A § HCl	90	1134	1.21285	http://www.selleckchem.com/products/sb-269970-hcl.html						5-HT Receptor § N/A § HCl	89.7	1074	-2.19562	http://www.selleckchem.com/products/sb-269970-hcl.html
5-HT Receptor § N/A § HCl	91.3	1108	-0.264157	http://www.selleckchem.com/products/atomoxetine-hydrochloride.html						5-HT Receptor § N/A § HCl	90.1	1392	15.8693	http://www.selleckchem.com/products/atomoxetine-hydrochloride.html
5-HT Receptor § N/A § HCl	91.6	1055	-3.27497	http://www.selleckchem.com/products/amitriptyline-hydrochloride.html						5-HT Receptor § N/A § HCl	89.9	1434	18.2552	http://www.selleckchem.com/products/amitriptyline-hydrochloride.html
5-HT Receptor § N/A § Hydrochloride	92.6	1156	-8.23048	http://www.selleckchem.com/products/trazodone-hydrochloride-desyrel.html						5-HT Receptor § N/A § Hydrochloride	90.9	1342	8.53882	http://www.selleckchem.com/products/trazodone-hydrochloride-desyrel.html
5-HT Receptor § N/A § DihydrobroMide	90.2	1072	-2.30924	http://www.selleckchem.com/products/iem-1754-dihydrobromide.html						5-HT Receptor § N/A § DihydrobroMide	90.8	1089	-1.34351	http://www.selleckchem.com/products/iem-1754-dihydrobromide.html
5-HT Receptor § N/A § Dihydrochloride	90.7	1049	-17.8773	http://www.selleckchem.com/products/bmy-7378.html						5-HT Receptor § N/A § Dihydrochloride	89	1348	9.07976	http://www.selleckchem.com/products/brl-15572.html
5-HT Receptor § N/A § Dihydrochloride	92.8	1193	-4.89465	http://www.selleckchem.com/products/brl-15572.html						5-HT Receptor § N/A § Dihydrochloride	91.3	1086	-14.5415	http://www.selleckchem.com/products/bmy-7378.html
5-HT Receptor § N/A § Free Base	90.4	1163	2.86028	http://www.selleckchem.com/products/sb-271046.html						5-HT Receptor § N/A § Free Base	87.4	1791	38.5356	http://www.selleckchem.com/products/sb-271046.html
5-HT Receptor § N/A § Free Base	91	1101	-0.661811	http://www.selleckchem.com/products/aripiprazole-abilify.html						5-HT Receptor § N/A § Free Base	87.5	1751	36.2633	http://www.selleckchem.com/products/aripiprazole-abilify.html
5-HT Receptor § N/A § Free Base	91.2	1089	-1.34351	http://www.selleckchem.com/products/vuf-10166.html						5-HT Receptor § N/A § Free Base	90.3	1156	2.46262	http://www.selleckchem.com/products/vuf-10166.html
5-HT Receptor § N/A § Free Base	92.3	1161	-7.77969	http://www.selleckchem.com/products/rs-127445.html						5-HT Receptor § N/A § Free Base	92.2	1112	-12.1974	http://www.selleckchem.com/products/rs-127445.html
5-HT Receptor § N/A § HCl	90	1156	2.46262	http://www.selleckchem.com/products/sertraline-hcl.html						5-HT Receptor § N/A § HCl	85.5	1615	33.1518	http://www.selleckchem.com/products/duloxetine-hcl-cymbalta.html
5-HT Receptor § N/A § HCl	90.7	1123	0.587961	http://www.selleckchem.com/products/paroxetine-hcl.html						5-HT Receptor § N/A § HCl	88.1	1777	37.7403	http://www.selleckchem.com/products/sertraline-hcl.html
5-HT Receptor § N/A § HCl	92.3	1114	-12.0171	http://www.selleckchem.com/products/duloxetine-hcl-cymbalta.html						5-HT Receptor § N/A § HCl	88.4	1503	22.1749	http://www.selleckchem.com/products/paroxetine-hcl.html
5-HT Receptor § N/A § Hydrobromide	91.2	1121	-11.386	http://www.selleckchem.com/products/vortioxetine-lu-aa21004-hydrobromide.html						5-HT Receptor § N/A § Hydrobromide	90.9	1114	-12.0171	http://www.selleckchem.com/products/vortioxetine-lu-aa21004-hydrobromide.html
5-HT Receptor § N/A § Hydrochloride	91.9	1159	-7.96001	http://www.selleckchem.com/products/urapidil-hydrochloride.html						5-HT Receptor § N/A § Hydrochloride	91.3	1127	-10.845	http://www.selleckchem.com/products/urapidil-hydrochloride.html
5-HT Receptor § N/A § Malate	91.9	1038	-18.8691	http://www.selleckchem.com/products/almotriptan-malate-axert.html						5-HT Receptor § N/A § Malate	90.9	1095	-13.7301	http://www.selleckchem.com/products/almotriptan-malate-axert.html
5-HT Receptor § N/A § Maleate	91.5	1108	-12.558	http://www.selleckchem.com/products/prx-08066.html						5-HT Receptor § N/A § Maleate	89.8	1307	5.3833	http://www.selleckchem.com/products/prx-08066.html
5-HT Receptor § N/A § Salt	91.9	1325	7.00614	http://www.selleckchem.com/products/way-100635.html						5-HT Receptor § N/A § Salt	91.2	1188	-5.34544	http://www.selleckchem.com/products/way-100635.html
5-HT Receptor § N/A § Succinate	92.8	1018	-5.37686	http://www.selleckchem.com/products/desvenlafaxine-succinate.html						5-HT Receptor § N/A § Succinate	90.3	992	-6.85387	http://www.selleckchem.com/products/desvenlafaxine-succinate.html
5-HT Receptor § O-desmethylvenlafaxine § Free Base	91.7	1097	-0.889043	http://www.selleckchem.com/products/desvenlafaxine.html						5-HT Receptor § O-desmethylvenlafaxine § Free Base	90.7	1097	-0.889043	http://www.selleckchem.com/products/desvenlafaxine.html
5-HT Receptor § Ondemet, Emeset, Emetron § Hydrochloride	89.8	1270	-2.95876	http://www.selleckchem.com/products/Ondansetron-hydrochloride.html						5-HT Receptor § Ondemet, Emeset, Emetron § Hydrochloride	89.9	1342	4.7991	http://www.selleckchem.com/products/Ondansetron-hydrochloride.html
5-HT Receptor § Priligy, LY-210448 hydrochloride § Hydrochloride	91.9	1101	-13.1891	http://www.selleckchem.com/products/Dapoxetine-hydrochloride(Priligy).html						5-HT Receptor § Priligy, LY-210448 hydrochloride § Hydrochloride	88.3	1606	32.3404	http://www.selleckchem.com/products/Dapoxetine-hydrochloride(Priligy).html
5-HT Receptor § Prozac, Sarafem § Hydrochloride	90.9	1315	1.8899	http://www.selleckchem.com/products/Fluoxetine-hydrochloride.html						5-HT Receptor § Prozac, Sarafem § Hydrochloride	88.8	1627	35.5073	http://www.selleckchem.com/products/Fluoxetine-hydrochloride.html
5-HT Receptor § R 41468, Vulketan Gel § Free Base	91.4	1049	-3.61582	http://www.selleckchem.com/products/Ketanserin-Vulketan-Gel.html						5-HT Receptor § R 41468, Vulketan Gel § Free Base	89.4	1076	-2.08201	http://www.selleckchem.com/products/Ketanserin-Vulketan-Gel.html
5-HT Receptor § R 64 766, Risperdal § Free Base	90.7	1270	-2.95876	http://www.selleckchem.com/products/Risperidone(Risperdal).html						5-HT Receptor § S-(+)-Citalopram Oxalate § Oxalate	89.2	1270	8.93872	http://www.selleckchem.com/products/escitalopram-oxalate.html
5-HT Receptor § S-(+)-Citalopram Oxalate § Oxalate	90.7	1093	-1.11627	http://www.selleckchem.com/products/escitalopram-oxalate.html						5-HT Receptor § Stablon, Coaxil, Tatinol § Sodium Salt	90.8	1413	12.4492	http://www.selleckchem.com/products/Tianeptine-sodium-salt.html
5-HT Receptor § Stablon, Coaxil, Tatinol § Sodium Salt	91.3	1300	0.27368	http://www.selleckchem.com/products/Tianeptine-sodium-salt.html						5-HT Receptor § TAK-370, AS-4370, Gasmot § Citrate	90.9	1410	12.126	http://www.selleckchem.com/products/Mosapride-citrate.html
5-HT Receptor § TAK-370, AS-4370, Gasmot § Citrate	90.7	1254	-4.68274	http://www.selleckchem.com/products/Mosapride-citrate.html						5-HT Receptor § Valdoxan, Melitor, Thymanax § Free Base	88.9	1310	1.35116	http://www.selleckchem.com/products/Agomelatine.html
5-HT Receptor § Valdoxan, Melitor, Thymanax § Free Base	90.7	1350	5.66109	http://www.selleckchem.com/products/Agomelatine.html						5-HT Receptor, Dopamine Receptor § Zyprexa, Zalasta, Zolafren, Olzapin, Oferta, Zypadhera § Free Base	88	1345	8.80929	http://www.selleckchem.com/products/Olanzapine(Zyprexa).html
5-HT Receptor, Dopamine Receptor § Zyprexa, Zalasta, Zolafren, Olzapin, Oferta, Zypadhera § Free Base	91.5	1101	-13.1891	http://www.selleckchem.com/products/Olanzapine(Zyprexa).html						AChR § N/A § Free Base	90.9	1095	-13.7301	http://www.selleckchem.com/products/5-hydroxymethyl-tolterodine-pnu-200577.html
AChR § N/A § Free Base	90.8	1084	-14.7218	http://www.selleckchem.com/products/5-hydroxymethyl-tolterodine-pnu-200577.html						AChR § Akineton § Hydrochloride	90.6	1413	12.4492	http://www.selleckchem.com/products/Biperiden-hydrochloride.html
AChR § Akineton § Hydrochloride	88.6	1322	2.64414	http://www.selleckchem.com/products/Biperiden-hydrochloride.html						AChR § Chantix, Champix § Tartrate	90.5	1300	0.27368	http://www.selleckchem.com/products/Varenicline-tartrate.html
AChR § Chantix, Champix § Tartrate	90.1	1325	2.96738	http://www.selleckchem.com/products/Varenicline-tartrate.html						AChR § Detrol LA, Kabi-2234, PNU-200583E § Tartrate	91.1	1371	11.1534	http://www.selleckchem.com/products/Tolterodine-tartrate-Detrol-LA.html
AChR § Detrol LA, Kabi-2234, PNU-200583E § Tartrate	92	1230	-1.55882	http://www.selleckchem.com/products/Tolterodine-tartrate-Detrol-LA.html						AChR § Flaxedil § Lodine salt	91.6	1093	-13.9104	http://www.selleckchem.com/products/Gallamine-triethiodide(Flaxedil).html
AChR § Flaxedil § Lodine salt	92.2	1147	-9.0419	http://www.selleckchem.com/products/Gallamine-triethiodide(Flaxedil).html						AChR § N-acetylcysteine, N-acetyl-L-cysteine, NAC, A § Free Base	89.9	1325	2.96738	http://www.selleckchem.com/products/Acetylcysteine.html
AChR § N-acetylcysteine, N-acetyl-L-cysteine, NAC, A § Free Base	90.3	1312	1.56666	http://www.selleckchem.com/products/Acetylcysteine.html						AChR § N/A § Bromide	90.5	1086	-14.5415	http://www.selleckchem.com/products/Methscopolamine-bromide(Pamine).html
AChR § N/A § Bromide	91.3	1163	-7.59938	http://www.selleckchem.com/products/Pancuronium-bromide(Pavulon).html						AChR § N/A § Bromide	92.7	1106	-12.7384	http://www.selleckchem.com/products/Pancuronium-bromide(Pavulon).html
AChR § N/A § Bromide	92.7	1099	-13.3695	http://www.selleckchem.com/products/Methscopolamine-bromide(Pamine).html						AChR § N/A § Chloride	90.9	1440	18.5961	http://www.selleckchem.com/products/oxybutynin-chloride.html
AChR § N/A § Chloride	91.7	1093	-1.11627	http://www.selleckchem.com/products/oxybutynin-chloride.html						AChR § N/A § Chloride	92.1	1063	-16.6151	selleckchem.com/products/Carbamyl-beta-methylcholine-chloride(Bethanechol-chloride).html
AChR § N/A § Chloride	92.1	1053	-17.5167	selleckchem.com/products/Carbamyl-beta-methylcholine-chloride(Bethanechol-chloride).html						AChR § N/A § Citrate	90.5	1174	-6.60764	http://www.selleckchem.com/products/orphenadrine-citrate-norflex.html
AChR § N/A § Citrate	91	1117	-11.7466	http://www.selleckchem.com/products/orphenadrine-citrate-norflex.html						AChR § N/A § Free Base	89.8	1179	-6.15686	http://www.selleckchem.com/products/pnu120596.html
AChR § N/A § Free Base	92.2	1181	-5.97654	http://www.selleckchem.com/products/pnu120596.html						AChR § N/A § HBr	88.2	1591	27.174	http://www.selleckchem.com/products/darifenacin-hydrobromide.html
AChR § N/A § HBr	90.6	1114	0.0766906	http://www.selleckchem.com/products/darifenacin-hydrobromide.html						AChR § N/A § Hydrate	91	1051	-17.697	http://www.selleckchem.com/products/Tiotropium-Bromide-hydrate.html
AChR § N/A § Hydrate	90.8	1251	0.334484	http://www.selleckchem.com/products/Tiotropium-Bromide-hydrate.html						AChR § N/A § Free Base	85.4	1627	29.2191	http://www.selleckchem.com/products/otilonium-bromide.html
AChR § N/A § Bromide	92	1028	-4.80878	http://www.selleckchem.com/products/homatropine-bromide.html						AChR § N/A § Free Base	90.2	1051	-3.5022	http://www.selleckchem.com/products/hyoscyamine-daturine.html
AChR § N/A § Free Base	89.4	1080	-1.85478	http://www.selleckchem.com/products/otilonium-bromide.html						AChR § N/A § Free Base	90.3	1032	-4.58155	http://www.selleckchem.com/products/aclidinium-bromide.html
AChR § N/A § Free Base	91	1049	-3.61582	http://www.selleckchem.com/products/hyoscyamine-daturine.html						AChR § N/A § Free Base	90.6	1069	-2.47966	http://www.selleckchem.com/products/tropicamide.html
AChR § N/A § Free Base	91.9	1063	-2.82051	http://www.selleckchem.com/products/tropicamide.html						AChR § N/A § Free Base	91.2	1161	-7.77969	http://www.selleckchem.com/products/Fesoterodine-fumarate-Toviaz.html
AChR § N/A § Free Base	92.2	1197	-4.53402	http://www.selleckchem.com/products/Fesoterodine-fumarate-Toviaz.html						AChR § N/A § HBr	88.3	1251	0.334484	http://www.selleckchem.com/products/arecoline.html
AChR § N/A § Free Base	92.6	1032	-4.58155	http://www.selleckchem.com/products/aclidinium-bromide.html						AChR § N/A § Methylsulfate	90	1040	-4.12709	http://www.selleckchem.com/products/diphemanil-methylsulfate.html
AChR § N/A § HBr	92	1110	-12.3777	http://www.selleckchem.com/products/arecoline.html						AChR § N/A § N/A	88.9	1230	6.6664	http://www.selleckchem.com/products/flavoxate-hcl.html
AChR § N/A § Methylsulfate	90.4	1049	-3.61582	http://www.selleckchem.com/products/diphemanil-methylsulfate.html						AChR § N/A § Tartrate	90.3	1053	-3.38859	http://www.selleckchem.com/products/rivastigmine-tartrate-exelon.html
AChR § N/A § N/A	89.6	1121	0.474346	http://www.selleckchem.com/products/flavoxate-hcl.html						AChR § Sanctura § Chloride	89.9	1114	-12.0171	http://www.selleckchem.com/products/Trospium-chloride-Sanctura.html
AChR § N/A § Tartrate	91.2	1059	-3.04774	http://www.selleckchem.com/products/rivastigmine-tartrate-exelon.html						AChR § Suxamethonium Chloride Dihydrate § Chloride	89.9	1078	-1.96839	https://www.selleckchem.com/products/succinylcholine-suxamethonium-chloride-dihydrate.html
AChR § Sanctura § Chloride	91	1061	-16.7954	http://www.selleckchem.com/products/Trospium-chloride-Sanctura.html						AChR § Syncurine § Bromide	89.7	1130	0.985616	http://www.selleckchem.com/products/decamethonium-bromide.html
AChR § Suxamethonium Chloride Dihydrate § Chloride	91.4	1117	0.247114	https://www.selleckchem.com/products/succinylcholine-suxamethonium-chloride-dihydrate.html						AChR § Zemuron, Esmeron § Bromide	92.2	1337	4.26036	http://www.selleckchem.com/products/Rocuronium-bromide.html
AChR § Syncurine § Bromide	89.7	1024	-5.03602	http://www.selleckchem.com/products/decamethonium-bromide.html						Adrenergic Recepto § N/A § Free Base	89.6	1445	15.8972	http://www.selleckchem.com/products/Silodosin(Rapaflo).html
AChR § Zemuron, Esmeron § Bromide	90.2	1392	10.1865	http://www.selleckchem.com/products/Rocuronium-bromide.html						Adrenergic Receptor § Cardura, Carduran § Mesylate	88.6	2539	133.774	http://www.selleckchem.com/products/Doxazosin-mesylate.html
Adrenergic Recepto § N/A § Free Base	91.2	1225	-7.80743	http://www.selleckchem.com/products/Silodosin(Rapaflo).html						Adrenergic Receptor § Catapres § Hydrochloride	90.9	1059	-3.04774	http://www.selleckchem.com/products/Clonidine-hydrochloride(Catapres).html
Adrenergic Receptor § Cardura, Carduran § Mesylate	89.9	1373	8.1393	http://www.selleckchem.com/products/Doxazosin-mesylate.html						Adrenergic Receptor § Coreg, Dilatrend § Free Base	85.1	1618	33.4223	http://www.selleckchem.com/products/carvedilol.html
Adrenergic Receptor § Catapres § Hydrochloride	91.9	1091	-1.22989	http://www.selleckchem.com/products/Clonidine-hydrochloride(Catapres).html						Adrenergic Receptor § D02149, Adrenalinetartrate, Adrenaline tatrate, Epinephrine Acid Tartrate § Bitartrate	91.7	1134	-10.2139	http://www.selleckchem.com/products/Epinephrine-bitartrate-Adrenalinium.html
Adrenergic Receptor § Coreg, Dilatrend § Free Base	91.4	1161	-7.77969	http://www.selleckchem.com/products/carvedilol.html						Adrenergic Receptor § DU 21220; Miolene; NSC 291565 § Hydrochloride	91.8	1065	-16.4348	www.selleckchem.com/products/Ritodrine-hydrochloride-Yutopar.html
Adrenergic Receptor § D02149, Adrenalinetartrate, Adrenaline tatrate, Epinephrine Acid Tartrate § Bitartrate	92.6	1190	-5.16512	http://www.selleckchem.com/products/Epinephrine-bitartrate-Adrenalinium.html						Adrenergic Receptor § Flivas, KT-611, Avishot § Dihydrochloride	87.1	1686	41.8645	http://www.selleckchem.com/products/Naftopidil-Dihydrochloride.html
Adrenergic Receptor § DU 21220; Miolene; NSC 291565 § Hydrochloride	90.6	1181	-5.97654	www.selleckchem.com/products/Ritodrine-hydrochloride-Yutopar.html						Adrenergic Receptor § Isuprel, Isadrine, Euspiran, Proternol, NSC 37745, NSC 89747 § Hydrochloride	89.9	1108	-12.558	http://www.selleckchem.com/products/Isoprenaline-hydrochloride.html
Adrenergic Receptor § Flivas, KT-611, Avishot § Dihydrochloride	90.9	1280	-1.88128	http://www.selleckchem.com/products/Naftopidil-Dihydrochloride.html						Adrenergic Receptor § KT-611, BM-15275 § Free Base	78.8	1867	55.8715	http://www.selleckchem.com/products/Naftopidil(Flivas).html
Adrenergic Receptor § Isuprel, Isadrine, Euspiran, Proternol, NSC 37745, NSC 89747 § Hydrochloride	91.8	1091	-14.0907	http://www.selleckchem.com/products/Isoprenaline-hydrochloride.html						Adrenergic Receptor § N/A § Free Base	87.6	1230	6.6664	http://www.selleckchem.com/products/arn-509.html
Adrenergic Receptor § KT-611, BM-15275 § Free Base	90.8	1078	-15.2628	http://www.selleckchem.com/products/Naftopidil(Flivas).html						Adrenergic Receptor § N/A § HCl	91	1097	-0.889043	http://www.selleckchem.com/products/adrenalone-hcl.html
Adrenergic Receptor § N/A § Free Base	90	1112	-0.0369251	http://www.selleckchem.com/products/arn-509.html						Adrenergic Receptor § N/A § Hydrochloride	90.1	1121	-11.386	http://www.selleckchem.com/products/Xylazine(Rompun).html
Adrenergic Receptor § N/A § HCl	92	1053	-3.38859	http://www.selleckchem.com/products/adrenalone-hcl.html						Adrenergic Receptor § N/A § Acetate	89.5	1117	0.247114	http://www.selleckchem.com/products/guanabenz-wy-8678-acetate.html
Adrenergic Receptor § N/A § Hydrochloride	93.4	1161	-7.77969	http://www.selleckchem.com/products/Xylazine(Rompun).html						Adrenergic Receptor § N/A § Besylate	89.3	1246	-0.116303	http://www.selleckchem.com/products/cisatracurium-besylate-nimbex.html
Adrenergic Receptor § N/A § Acetate	91.4	1030	-4.69517	http://www.selleckchem.com/products/guanabenz-wy-8678-acetate.html						Adrenergic Receptor § N/A § Free Base	85.7	1950	70.31	http://www.selleckchem.com/products/Nebivolol(Bystolic).html
Adrenergic Receptor § N/A § Besylate	91.3	1051	-17.697	http://www.selleckchem.com/products/cisatracurium-besylate-nimbex.html						Adrenergic Receptor § N/A § Free Base	89.4	1152	2.23539	http://www.selleckchem.com/products/mirabegron-ym178.html
Adrenergic Receptor § N/A § Free Base	89.6	1481	19.7761	http://www.selleckchem.com/products/Nebivolol(Bystolic).html						Adrenergic Receptor § N/A § Free Base	89.6	1099	-0.775427	http://www.selleckchem.com/products/tetrahydrozoline-hcl.html
Adrenergic Receptor § N/A § Free Base	89.9	1104	-0.491388	http://www.selleckchem.com/products/tetrahydrozoline-hcl.html						Adrenergic Receptor § N/A § Free Base	90.9	1042	-4.01347	https://www.selleckchem.com/products/tolazoline-hcl.html
Adrenergic Receptor § N/A § Free Base	90.7	1022	-5.14963	http://www.selleckchem.com/products/mirabegron-ym178.html						Adrenergic Receptor § N/A § Free Base	91	1141	1.6105	http://www.selleckchem.com/products/dexmedetomidine.html
Adrenergic Receptor § N/A § Free Base	91.4	1067	-2.59328	http://www.selleckchem.com/products/dexmedetomidine.html						Adrenergic Receptor § N/A § Free Base	92.4	1091	-14.0907	http://www.selleckchem.com/products/betaxolol-betoptic.html
Adrenergic Receptor § N/A § Free Base	91.7	1150	-8.77142	http://www.selleckchem.com/products/betaxolol-betoptic.html						Adrenergic Receptor § N/A § Fumarate	91.2	1091	-14.0907	http://www.selleckchem.com/products/formoterol-hemifumarate.html
Adrenergic Receptor § N/A § Free Base	92	1082	-1.74116	https://www.selleckchem.com/products/tolazoline-hcl.html						Adrenergic Receptor § N/A § HCl	89.3	1407	16.7214	http://www.selleckchem.com/products/propranolol-hcl.html
Adrenergic Receptor § N/A § Fumarate	91.7	1150	-8.77142	http://www.selleckchem.com/products/formoterol-hemifumarate.html						Adrenergic Receptor § N/A § HCl	89.5	1110	-0.150541	http://www.selleckchem.com/products/medetomidine-hcl.html
Adrenergic Receptor § N/A § HCl	90.5	1084	-1.62754	http://www.selleckchem.com/products/medetomidine-hcl.html						Adrenergic Receptor § N/A § HCl	90.2	1199	-4.35371	http://www.selleckchem.com/products/ivabradine-hcl-procoralan.html
Adrenergic Receptor § N/A § HCl	91.5	1051	-3.5022	http://www.selleckchem.com/products/acebutolol-hcl.html						Adrenergic Receptor § N/A § HCl	90.4	1147	-9.0419	http://www.selleckchem.com/products/detomidine-hcl.html
Adrenergic Receptor § N/A § HCl	91.8	1150	-8.77142	http://www.selleckchem.com/products/detomidine-hcl.html						Adrenergic Receptor § N/A § HCl	90.5	1130	-10.5746	http://www.selleckchem.com/products/terazosin-hydrochloride-hytrin.html
Adrenergic Receptor § N/A § HCl	91.8	1084	-1.62754	http://www.selleckchem.com/products/propranolol-hcl.html						Adrenergic Receptor § N/A § HCl	90.7	1091	-1.22989	http://www.selleckchem.com/products/acebutolol-hcl.html
Adrenergic Receptor § N/A § HCl	92	1123	-11.2057	http://www.selleckchem.com/products/ivabradine-hcl-procoralan.html						Adrenergic Receptor § N/A § HCl	88.9	1078	-1.96839	http://www.selleckchem.com/products/epinephrine-hcl-adrenaline.html
Adrenergic Receptor § N/A § HCl	92.2	1067	-16.2545	http://www.selleckchem.com/products/terazosin-hydrochloride-hytrin.html						Adrenergic Receptor § N/A § Hydrochloride	91.5	1123	0.587961	http://www.selleckchem.com/products/Oxymetazoline-hydrochloride.html
Adrenergic Receptor § N/A § HCl	91.4	1069	-2.47966	http://www.selleckchem.com/products/epinephrine-hcl-adrenaline.html						Adrenergic Receptor § N/A § Hydrochloride	91.7	1150	-8.77142	http://www.selleckchem.com/products/Phenylephrine-hydrochloride.html
Adrenergic Receptor § N/A § Hydrochloride	91.5	1082	-14.9021	http://www.selleckchem.com/products/Phenylephrine-hydrochloride.html						Adrenergic Receptor § N/A § Maleate	89.6	1112	-0.0369251	https://www.selleckchem.com/products/timolol-maleate.html
Adrenergic Receptor § N/A § Hydrochloride	92.3	1051	-3.5022	http://www.selleckchem.com/products/Oxymetazoline-hydrochloride.html						Adrenergic Receptor § N/A § Maleate	90.6	1376	14.9603	http://www.selleckchem.com/products/indacaterol-maleate.html
Adrenergic Receptor § N/A § Maleate	90.1	1086	-1.51393	https://www.selleckchem.com/products/timolol-maleate.html						Adrenergic Receptor § N/A § Tartrate	91.9	1022	-20.3116	http://www.selleckchem.com/products/metoprolol-tartrate.html
Adrenergic Receptor § N/A § Maleate	91.6	1063	-2.82051	http://www.selleckchem.com/products/indacaterol-maleate.html						Adrenergic Receptor § Naphcon, Albalon § Hydrochloride	90.3	1125	-11.0254	http://www.selleckchem.com/products/Naphazoline-hydrochloride-Naphcon.html
Adrenergic Receptor § N/A § Tartrate	91.3	1138	-9.85331	http://www.selleckchem.com/products/metoprolol-tartrate.html						adrenergic receptor § Regitine § Mesylate	89.8	1138	-9.85331	http://www.selleckchem.com/products/phentolamine-mesilate.html
Adrenergic Receptor § Naphcon, Albalon § Hydrochloride	91.9	1119	-11.5663	http://www.selleckchem.com/products/Naphazoline-hydrochloride-Naphcon.html						Adrenergic Receptor § Sotalex § Hydrochloride	92.4	1163	-7.59938	http://www.selleckchem.com/products/Sotalol-hydrochloride(Betapace).html
adrenergic receptor § Regitine § Mesylate	91.8	1078	-15.2628	http://www.selleckchem.com/products/phentolamine-mesilate.html						Adrenergic Receptor § Uroxatral § Hydrochloride	88.9	1300	0.27368	http://www.selleckchem.com/products/Alfuzosin-hydrochloride.html
Adrenergic Receptor § Sotalex § Hydrochloride	92.8	1225	-2.00961	http://www.selleckchem.com/products/Sotalol-hydrochloride(Betapace).html						Adrenergic Receptor § Zanaflex, Sirdalud § HCl	88.8	1363	7.06182	http://www.selleckchem.com/products/Tizanidine-hydrochloride.html
Adrenergic Receptor § Uroxatral § Hydrochloride	90.9	1275	-2.42002	http://www.selleckchem.com/products/Alfuzosin-hydrochloride.html						Adrenergic Receptor § Zebeta § Free Base	91.4	1310	1.35116	http://www.selleckchem.com/products/Bisoprolol-Fumarate.html
Adrenergic Receptor § Zanaflex, Sirdalud § HCl	89.8	1244	-5.76022	http://www.selleckchem.com/products/Tizanidine-hydrochloride.html						Adrenergic Receptor, 5-HT Receptor § Saphris § Maleate	88.4	1798	53.9323	http://www.selleckchem.com/products/Asenapine.html
Adrenergic Receptor § Zebeta § Free Base	89.9	1379	8.78579	http://www.selleckchem.com/products/Bisoprolol-Fumarate.html						Akt § N/A § Free Base	92.7	1197	4.79174	http://www.selleckchem.com/products/gdc-0068.html
Adrenergic Receptor, 5-HT Receptor § Saphris § Maleate	90.4	1340	4.58361	http://www.selleckchem.com/products/Asenapine.html						Akt § N/A § Free Base	88.1	1774	47.4869	http://www.selleckchem.com/products/cct128930.html
Akt § N/A § Free Base	92.1	1093	-1.11627	http://www.selleckchem.com/products/gdc-0068.html						Akt § N/A § Dihydrochloride	88.1	2364	114.918	http://www.selleckchem.com/products/MK-2206.html
Akt § N/A § Free Base	92.5	1340	8.3585	http://www.selleckchem.com/products/cct128930.html						Akt § N/A § Free Base	87.7	1280	2.94905	http://www.selleckchem.com/products/Triciribine.html
Akt § N/A § Dihydrochloride	87.1	1453	16.7592	http://www.selleckchem.com/products/MK-2206.html						Akt § N/A § Free Base	90	1147	-9.0419	http://www.selleckchem.com/products/azd5363.html
Akt § N/A § Free Base	90.4	1134	-10.2139	http://www.selleckchem.com/products/Triciribine.html						Akt § N/A § Free Base	93.3	1249	-5.22148	http://www.selleckchem.com/products/GSK690693.html
Akt § N/A § Free Base	91.6	1106	-12.7384	http://www.selleckchem.com/products/azd5363.html						Akt § TRAIL-inducing Compound 10 § Free Base	91.3	1237	7.06406	http://www.selleckchem.com/products/tic10.html
Akt § N/A § Free Base	91.9	1218	-8.56167	http://www.selleckchem.com/products/GSK690693.html						Akt, MEK § N/A § Free Base	83.6	1315	6.10456	http://www.selleckchem.com/products/Honokiol.html
Akt § TRAIL-inducing Compound 10 § Free Base	89.4	1089	-1.34351	http://www.selleckchem.com/products/tic10.html						Akt, PDK-1 § N/A § Free Base	88.4	1297	-0.0495642	http://www.selleckchem.com/products/PHT-427.html
Akt, CDK, PKA § N/A § Free Base	90.4	1342	8.53882	http://www.selleckchem.com/products/a-674563.html						Akt, S6 kinase § N/A § Free Base	88.4	2588	139.053	http://www.selleckchem.com/products/AT7867.html
Akt, MEK § N/A § Free Base	91.4	1145	-9.22221	http://www.selleckchem.com/products/Honokiol.html						ALK § N/A § Free Base	90.2	2428	121.814	http://www.selleckchem.com/products/NVP-TAE684.html
Akt, PDK-1 § N/A § Free Base	91	1307	1.02792	http://www.selleckchem.com/products/PHT-427.html						ALK § N/A § Free Base	75.1	2177	60.4634	http://www.selleckchem.com/products/ap26113.html
Akt, S6 kinase § N/A § Free Base	86.4	1456	17.0824	http://www.selleckchem.com/products/AT7867.html						ALK § N/A § Free Base	85.4	2391	72.6203	http://www.selleckchem.com/products/azd3463.html
ALK § N/A § Free Base	89.4	1392	10.1865	http://www.selleckchem.com/products/NVP-TAE684.html						ALK § N/A § Free Base	90.3	1345	8.80929	http://www.selleckchem.com/products/ch5424802.html
ALK § N/A § Free Base	88.7	1179	3.7692	http://www.selleckchem.com/products/ldk378.html						Aminopeptidase § N/A § Free Base	90.9	1421	13.3112	http://www.selleckchem.com/products/CHR-2797(Tosedostat).html
ALK § N/A § Free Base	90.3	1340	8.3585	http://www.selleckchem.com/products/ch5424802.html						AMPA Receptor-kainate Receptor-NMDA Receptor § Draganon, Sarpul, Ampamet § Free Base	90.1	1353	5.98433	http://www.selleckchem.com/products/Aniracetam.html
ALK § N/A § Free Base	90.7	998	-6.51302	http://www.selleckchem.com/products/ap26113.html						AMPA Receptor-kainate Receptor-NMDA Receptor § N/A § Hydrochloride	90.5	1112	-12.1974	http://www.selleckchem.com/products/memantine-hydrochloride-namenda.html
ALK § N/A § Free Base	92.3	1069	-2.47966	http://www.selleckchem.com/products/azd3463.html						AMPK § AICAR, AICA-riboside § Free Base	91	1057	-17.1561	http://www.selleckchem.com/products/Acadesine.html
Aminopeptidase § N/A § Free Base	89.6	1332	3.72162	http://www.selleckchem.com/products/CHR-2797(Tosedostat).html						AMPK § N/A § Free Base	89.2	1211	5.58705	http://www.selleckchem.com/products/wz4003.html
AMPA Receptor-kainate Receptor-NMDA Receptor § Draganon, Sarpul, Ampamet § Free Base	89.9	1292	-0.588305	http://www.selleckchem.com/products/Aniracetam.html						AMPK § N/A § Free Base	89.5	1152	-8.59111	http://www.selleckchem.com/products/a-769662.html
AMPA Receptor-kainate Receptor-NMDA Receptor § N/A § Hydrochloride	92.4	1051	-17.697	http://www.selleckchem.com/products/memantine-hydrochloride-namenda.html						AMPK § N/A § Hydrochloride	90.6	1147	-9.0419	http://www.selleckchem.com/products/Phenformin-hydrochloride.html
AMPK § AICAR, AICA-riboside § Free Base	92.4	1076	-15.4431	http://www.selleckchem.com/products/Acadesine.html						Androgen Receptor § GTX-007 § Free Base	89.1	1588	31.3052	http://www.selleckchem.com/products/Andarine.html
AMPK § N/A § Free Base	91.2	998	-6.51302	http://www.selleckchem.com/products/wz4003.html						Androgen Receptor § DHEA § Free Base	90.7	1119	-11.5663	http://www.selleckchem.com/products/Dehydroepiandrosterone(DHEA).html
AMPK § N/A § Free Base	91.5	1317	6.28488	http://www.selleckchem.com/products/a-769662.html						Androgen Receptor § GTx-024, MK-2866 § Free Base	89.8	1788	52.8548	http://www.selleckchem.com/products/Ostarine.html
AMPK § N/A § Hydrochloride	92	1147	-9.0419	http://www.selleckchem.com/products/Phenformin-hydrochloride.html						Androgen Receptor § Megace, Megace ES § Acetate	88.7	1751	48.8681	http://www.selleckchem.com/products/Megestrol-Acetate.html
Androgen Receptor § GTX-007 § Free Base	89.7	1300	0.27368	http://www.selleckchem.com/products/Andarine.html						Androgen Receptor § N/A § Free Base	87.5	5313	238.613	http://www.selleckchem.com/products/azd3514.html
Androgen Receptor § DHEA § Free Base	91.9	1110	-12.3777	http://www.selleckchem.com/products/Dehydroepiandrosterone(DHEA).html						Androgen Receptor § N/A § Free Base	89.4	1104	-0.491388	http://www.selleckchem.com/products/spironolactone.html
Androgen Receptor § GTx-024, MK-2866 § Free Base	90.7	1325	2.96738	http://www.selleckchem.com/products/Ostarine.html						Androgen Receptor § N/A § HCl	90.7	1280	2.94905	http://www.selleckchem.com/products/Phenoxybenzamine-hydrochloride.html
Androgen Receptor § Megace, Megace ES § Acetate	90.6	1290	-0.803801	http://www.selleckchem.com/products/Megestrol-Acetate.html						Androgen Receptor § Oxedrine, p-Synephrine, Sympatol, Parasympatol, Sympaethamine § Free Base	91.7	1136	-10.0336	http://www.selleckchem.com/products/Synephrine(Oxedrine).html
Androgen Receptor § N/A § Free Base	90.4	1376	14.9603	http://www.selleckchem.com/products/azd3514.html						Androgen Receptor, P450 § N/A § Free Base	80.8	2297	94.6392	http://www.selleckchem.com/products/MDV3100.html
Androgen Receptor § N/A § Free Base	91.6	1032	-4.58155	http://www.selleckchem.com/products/spironolactone.html						Androgen Receptor, P450 § N/A § Free Base	89.8	1777	51.6696	http://www.selleckchem.com/products/Bicalutamide(Casodex).html
Androgen Receptor § N/A § HCl	91.9	1110	-12.3777	http://www.selleckchem.com/products/Phenoxybenzamine-hydrochloride.html						Androgen Receptor, P450 § VN124-1 § Free Base	86.5	1655	30.8097	http://www.selleckchem.com/products/galeterone-tok-001.html
Androgen Receptor § Oxedrine, p-Synephrine, Sympatol, Parasympatol, Sympaethamine § Free Base	91.8	1237	-0.927721	http://www.selleckchem.com/products/Synephrine(Oxedrine).html						Androgen Receptor/P450 § N/A § Acetate	88.4	1594	31.2585	http://www.selleckchem.com/products/cyproterone-acetate.html
Androgen Receptor, P450 § N/A § Free Base	90.5	1292	4.03094	http://www.selleckchem.com/products/MDV3100.html						APC § N/A § Free Base	91.2	1106	-12.7384	http://www.selleckchem.com/products/TAME.html
Androgen Receptor, P450 § N/A § Free Base	90.9	1363	7.06182	http://www.selleckchem.com/products/Bicalutamide(Casodex).html						Aromatase § Femara, Piroxicam § Free Base	91.2	1310	1.35116	http://www.selleckchem.com/products/Letrozole.html
Androgen Receptor, P450 § VN124-1 § Free Base	91.6	1049	-3.61582	http://www.selleckchem.com/products/galeterone-tok-001.html						Aromatase § Lentaron(R), 17-dione, CGP-32349, NSC 282175 § Free Base	91	1089	-1.34351	http://www.selleckchem.com/products/Formestane.html
Androgen Receptor/P450 § N/A § Acetate	91.5	1172	-6.78796	http://www.selleckchem.com/products/cyproterone-acetate.html						Aromatase § Arimidex § Free Base	89.5	1302	0.489177	http://www.selleckchem.com/products/Anastrozole.html
APC § N/A § Free Base	91.5	1386	12.5057	http://www.selleckchem.com/products/TAME.html						Aromatase § Aromasin § Free Base	91.5	1397	10.7253	http://www.selleckchem.com/products/Exemestane.html
Aromatase § Femara, Piroxicam § Free Base	90.3	1280	-1.88128	http://www.selleckchem.com/products/Letrozole.html						Aromatase § N/A § Free Base	91.4	1297	-0.0495642	http://www.selleckchem.com/products/Aminoglutethimide(Cytadren).html
Aromatase § Lentaron(R), 17-dione, CGP-32349, NSC 282175 § Free Base	91.5	1074	-2.19562	http://www.selleckchem.com/products/Formestane.html						ATM § N/A § Free Base	90.9	2461	125.369	http://www.selleckchem.com/products/KU-60019.html
Aromatase § Arimidex § Free Base	89.7	1270	-2.95876	http://www.selleckchem.com/products/Anastrozole.html						ATM § N/A § Free Base	91.7	1860	60.6127	http://www.selleckchem.com/products/KU-55933.html
Aromatase § Aromasin § Free Base	90.8	1251	-5.00598	http://www.selleckchem.com/products/Exemestane.html						ATM/ATR § N/A § Free Base	79.6	2253	64.7808	http://www.selleckchem.com/products/cgk-733.html
Aromatase § N/A § Free Base	91.2	1244	-5.76022	http://www.selleckchem.com/products/Aminoglutethimide(Cytadren).html						ATM/ATR § N/A § Free Base	91.2	3539	206.615	http://www.selleckchem.com/products/ve-821.html
ATM § N/A § Free Base	91.9	1320	2.42864	http://www.selleckchem.com/products/KU-55933.html						ATM/ATR § N/A § Free Base	93.3	1036	-4.35432	http://www.selleckchem.com/products/az20.html
ATM § N/A § Free Base	92.1	1353	5.98433	http://www.selleckchem.com/products/KU-60019.html						ATPase § BFA § Free Base	91.9	948	-9.35341	http://www.selleckchem.com/products/brefeldin-a.html
ATM/ATR § N/A § Free Base	89.3	1621	28.8783	http://www.selleckchem.com/products/ve-822.html						ATPase § BRN 5702132, RP-32705 § Free Base	80	2771	158.771	http://www.selleckchem.com/products/Oligomycin-A.html
ATM/ATR § N/A § Free Base	89.9	1127	0.815193	http://www.selleckchem.com/products/cgk-733.html						ATPase § CK-1827452, CK1827452 § Free Base	90.4	1069	-16.0742	http://www.selleckchem.com/products/Omecamtiv-mecarbil-CK-1827452.html
ATM/ATR § N/A § Free Base	92.2	2072	74.3538	http://www.selleckchem.com/products/ve-821.html						ATPase § N/A § Free Base	89.9	1152	-8.59111	http://www.selleckchem.com/products/Esomeprazole-sodium-Nexium-I.V..html
ATM/ATR § N/A § Free Base	92.8	984	-7.30833	http://www.selleckchem.com/products/az20.html						ATPase § N/A § Ethanolamine	1	1	-63.1504	http://www.selleckchem.com/products/ciclopirox-ethanolamine.html
ATPase § BFA § Free Base	90	1032	-4.58155	http://www.selleckchem.com/products/brefeldin-a.html						ATPase § N/A § Free Base	88.8	1881	43.6483	https://www.selleckchem.com/products/blebbistatin.html
ATPase § BRN 5702132, RP-32705 § Free Base	82.6	2728	154.138	http://www.selleckchem.com/products/Oligomycin-A.html						ATPase § N/A § Free Base	90.6	1132	1.09923	http://www.selleckchem.com/products/golgicide-a.html
ATPase § CK-1827452, CK1827452 § Free Base	91.2	1121	-11.386	http://www.selleckchem.com/products/Omecamtiv-mecarbil-CK-1827452.html						ATPase § N/A § Free Base	91.1	2052	81.3003	http://www.selleckchem.com/products/btb06584.html
ATPase § N/A § Free Base	92.8	1154	-8.41079	http://www.selleckchem.com/products/Esomeprazole-sodium-Nexium-I.V..html						ATPase § Primacor § Free Base	91.3	1067	-16.2545	http://www.selleckchem.com/products/Milrinone(Primacor).html
ATPase § N/A § Ethanolamine	91.2	1108	-0.264157	http://www.selleckchem.com/products/ciclopirox-ethanolamine.html						Aurora Kinase § Alisertib § Free Base	90.5	2249	102.527	http://www.selleckchem.com/products/MLN8237.html
ATPase § N/A § Free Base	89.3	1368	7.60056	http://www.selleckchem.com/products/btb06584.html						Aurora Kinase § AZD1152 § Free Base	90.9	1127	-18.3668	http://www.selleckchem.com/products/AZD1152-HQPA.html
ATPase § N/A § Free Base	91.1	1106	-0.377772	https://www.selleckchem.com/products/blebbistatin.html						Aurora Kinase § N/A § Free Base	79.5	2447	108.163	http://www.selleckchem.com/products/mk-5108-vx-689.html
ATPase § N/A § Free Base	91.5	1022	-5.14963	http://www.selleckchem.com/products/golgicide-a.html						Aurora Kinase § N/A § Free Base	83.7	2832	142.874	http://www.selleckchem.com/products/gsk1070916.html
ATPase § Primacor § Free Base	92.7	1106	-12.7384	http://www.selleckchem.com/products/Milrinone(Primacor).html						Aurora Kinase § N/A § Free Base	87.2	2373	115.887	http://www.selleckchem.com/products/VX-680(MK-0457).html
Aurora Kinase § Alisertib § Free Base	83.7	2068	83.0243	http://www.selleckchem.com/products/MLN8237.html						Aurora Kinase § N/A § Free Base	77.8	2728	154.138	http://www.selleckchem.com/products/CCT129202.html
Aurora Kinase § AZD1152 § Free Base	91.6	1305	0.812421	http://www.selleckchem.com/products/AZD1152-HQPA.html						Aurora Kinase § N/A § Free Base	83.4	2377	101.852	http://www.selleckchem.com/products/amg-900.html
Aurora Kinase § N/A § Free Base	87.9	1350	5.66109	http://www.selleckchem.com/products/VX-680(MK-0457).html						Aurora Kinase § N/A § Free Base	85	1448	19.0505	http://www.selleckchem.com/products/mk-8745.html
Aurora Kinase § N/A § Free Base	91.2	1518	24.4065	http://www.selleckchem.com/products/mk-5108-vx-689.html						Aurora Kinase § N/A § Free Base	85.5	2310	109.099	http://www.selleckchem.com/products/MLN8054.html
Aurora Kinase § N/A § Free Base	92.8	1239	-0.747406	http://www.selleckchem.com/products/gsk1070916.html						Aurora Kinase § N/A § Free Base	85.7	1394	10.402	http://www.selleckchem.com/products/PHA-680632.html
Aurora Kinase § N/A § Free Base	85.1	1731	46.7131	http://www.selleckchem.com/products/MLN8054.html						Aurora Kinase § N/A § Free Base	87.7	2568	136.898	http://www.selleckchem.com/products/ZM-447439.html
Aurora Kinase § N/A § Free Base	87.3	1317	2.1054	http://www.selleckchem.com/products/Aurora-A-Inhibitor-I.html						Aurora Kinase § N/A § Free Base	88.2	1074	-15.6234	http://www.selleckchem.com/products/tak-901.html
Aurora Kinase § N/A § Free Base	88.5	1327	3.18288	http://www.selleckchem.com/products/PHA-680632.html						Aurora Kinase § N/A § Mesylate	86.1	2029	78.8221	http://www.selleckchem.com/products/SNS-314.html
Aurora Kinase § N/A § Free Base	89.7	1360	6.73857	http://www.selleckchem.com/products/CCT129202.html						Aurora Kinase, FGFR, Bcr-Abl, c-RET, Src § N/A § Free Base	74.8	1624	35.1841	http://www.selleckchem.com/products/PHA-739358(Danusertib).html
Aurora Kinase § N/A § Free Base	90	1074	-2.19562	http://www.selleckchem.com/products/mk-8745.html						Aurora Kinase, VEGFR § N/A § Free Base	90.4	3189	203.81	http://www.selleckchem.com/products/CYC116.html
Aurora Kinase § N/A § Free Base	90.4	1239	-0.747406	http://www.selleckchem.com/products/amg-900.html						autophagy § CP-62993, XZ-450 § Free Base	90.5	1451	18.366	http://www.selleckchem.com/products/azithromycin-zithromax.h
Aurora Kinase § N/A § Free Base	90.7	1358	6.52307	http://www.selleckchem.com/products/ZM-447439.html						Autophagy § N/A § Sodium	89.4	1036	-4.35432	http://www.selleckchem.com/products/sulfacetamide-sodium.html
Aurora Kinase § N/A § Free Base	91.7	1415	12.6647	http://www.selleckchem.com/products/Hesperadin.html						Bcl-2 § N/A § Free Base	90.5	1315	1.8899	http://www.selleckchem.com/products/ABT-263.html
Aurora Kinase § N/A § Free Base	92.8	1475	20.5298	http://www.selleckchem.com/products/cct137690.html						Bcl-2 § N/A § Mesylate	63.7	124849	13312.5	http://www.selleckchem.com/products/Obatoclax-Mesylate.html
Aurora Kinase § N/A § Free Base	92.9	968	-25.1801	http://www.selleckchem.com/products/tak-901.html						Bcl-2 § N/A § Free Base	87.5	2048	80.8693	http://www.selleckchem.com/products/ABT-737.html
Aurora Kinase § N/A § Mesylate	89.6	1400	11.0485	http://www.selleckchem.com/products/SNS-314.html						Bcl-2 § N/A § Free Base	87.6	2509	130.541	http://www.selleckchem.com/products/TW-37.html
Aurora Kinase, FGFR, Bcr-Abl, c-RET, Src § N/A § Free Base	84	1413	12.4492	http://www.selleckchem.com/products/PHA-739358(Danusertib).html						Bcl-2 § BAX Activator Molecule 7 § Free Base	86.8	1386	15.5284	http://www.selleckchem.com/products/bam7.html
Aurora Kinase, VEGFR § N/A § Free Base	89.7	2173	94.3378	http://www.selleckchem.com/products/CYC116.html						Bcl-2 § HA141 § Free Base	73.4	1748	48.5449	http://www.selleckchem.com/products/HA14-1.html
autophagy § CP-62993, XZ-450 § Free Base	91.4	1150	-8.77142	http://www.selleckchem.com/products/azithromycin-zithromax.h						Bcl-2 § N/A § Free Base	85.4	2029	52.0559	http://www.selleckchem.com/products/at101.html
Autophagy § N/A § Sodium	91.7	1012	-5.71771	http://www.selleckchem.com/products/sulfacetamide-sodium.html						Bcl-2 § N/A § Free Base	91.6	1072	-2.30924	http://www.selleckchem.com/products/abt-199.html
Bcl-2 § N/A § Free Base	90.9	1484	20.0993	http://www.selleckchem.com/products/ABT-263.html						Bcr-Abl § N/A § Free Base	87.6	3886	237.9	http://www.selleckchem.com/products/dcc-2036.html
Bcl-2 § N/A § Mesylate	79	101078	10751.2	http://www.selleckchem.com/products/Obatoclax-Mesylate.html						Bcr-Abl § N/A § Free Base	88.7	1355	13.7674	http://www.selleckchem.com/products/gnf-2.html
Bcl-2 § N/A § Free Base	89.6	1835	57.919	http://www.selleckchem.com/products/TW-37.html						Bcr-Abl § Tasigna § Free Base	86.4	1363	7.06182	http://www.selleckchem.com/products/Nilotinib.html
Bcl-2 § N/A § Free Base	89.7	1325	2.96738	http://www.selleckchem.com/products/ABT-737.html						BET § N/A § Free Base	85.3	8299	408.241	http://www.selleckchem.com/products/jq1.html
Bcl-2 § BAX Activator Molecule 7 § Free Base	91.3	1020	-5.26325	http://www.selleckchem.com/products/bam7.html						BET § N/A § Free Base	88.3	1579	26.4923	http://www.selleckchem.com/products/otx015.html
Bcl-2 § HA141 § Free Base	90.7	1307	1.02792	http://www.selleckchem.com/products/HA14-1.html						Beta Amyloid § N/A § Free Base	89.5	1101	-0.661811	http://www.selleckchem.com/products/euk-134.html
Bcl-2 § N/A § Free Base	90.5	1381	15.2444	http://www.selleckchem.com/products/at101.html						BTK § CC-292 § Free Base	75.7	2529	80.4598	http://www.selleckchem.com/products/avl-292.html
Bcl-2 § N/A § Free Base	91.8	1063	-2.82051	http://www.selleckchem.com/products/abt-199.html						BTK § N/A § Free Base	84.5	5180	231.057	http://www.selleckchem.com/products/cnx-774.html
Bcr-Abl § N/A § Free Base	91.2	1254	0.604957	http://www.selleckchem.com/products/dcc-2036.html						c-Kit, FGFR, Flt, VEGFR, PDGFR § CHIR-258 § Citrate	86.2	3983	289.362	http://www.selleckchem.com/products/CHIR-258.html
Bcr-Abl § N/A § Free Base	91.7	1030	-4.69517	http://www.selleckchem.com/products/gnf-2.html						c-Kit, PDGFR, FGFR, FAK § N/A § Free Base	84.8	1899	64.8148	http://www.selleckchem.com/products/Masitinib-(AB1010).html
Bcr-Abl § N/A § Mesylate	88.8	1181	3.88282	http://www.selleckchem.com/products/gzd824.html						c-Kit, Raf, VEGFR § BAY 73-4506 § Free Base	81.6	2660	146.811	http://www.selleckchem.com/products/BAY-73-4506.html
Bcr-Abl § Tasigna § Free Base	89.4	1256	-4.46724	http://www.selleckchem.com/products/Nilotinib.html						c-Kit, VEGFR § N/A § Free Base	81	2301	108.13	http://www.selleckchem.com/products/OSI-930.html
Bcr-Abl, JAK, Aurora Kinase § N/A § Free Base	90.4	2177	94.7688	http://www.selleckchem.com/products/AT9283.html						c-Met § N/A § Free Base	87	1363	14.2218	http://www.selleckchem.com/products/incb28060.html
Bcr-Abl, VEGFR, FGFR, PDGFR, Flt § N/A § Free Base	88.5	1402	11.264	http://www.selleckchem.com/products/AP24534.html						c-Met § N/A § Free Base	87.8	1332	3.72162	http://www.selleckchem.com/products/PF-04217903.html
BET § N/A § Free Base	86.1	5169	230.433	http://www.selleckchem.com/products/jq1.html						c-Met § N/A § Free Base	89	1389	9.86327	http://www.selleckchem.com/products/JNJ-38877605.html
BET § N/A § Free Base	91.1	1089	-1.34351	http://www.selleckchem.com/products/otx015.html						c-Met § N/A § Free Base	90	1287	-1.12705	http://www.selleckchem.com/products/SGX-523.html
Beta Amyloid § N/A § Free Base	89.6	1074	-2.19562	http://www.selleckchem.com/products/euk-134.html						c-Met § PKI-SU11274 § Free Base	77.7	131789	14060.2	http://www.selleckchem.com/products/SU11274.html
BTK § CC-292 § Free Base	91.1	1072	-2.30924	http://www.selleckchem.com/products/avl-292.html						c-Met § N/A § Free Base	77.4	230612	24708.2	http://www.selleckchem.com/products/PHA-665752.html
BTK § N/A § Free Base	89.6	1091	-1.22989	http://www.selleckchem.com/products/cnx-774.html						c-Met § N/A § Free Base	90.4	1237	-6.51445	http://www.selleckchem.com/products/BMS-777607.html
c-Kit, FGFR, Flt, VEGFR, PDGFR § CHIR-258 § Citrate	92.2	1939	69.1248	http://www.selleckchem.com/products/CHIR-258.html						c-Met § N/A § Free Base	88.3	1106	-12.7384	http://www.selleckchem.com/products/nvp-bvu972.html
c-Kit, PDGFR, FGFR, FAK § N/A § Free Base	89.4	1489	20.6381	http://www.selleckchem.com/products/Masitinib-(AB1010).html						c-Met § N/A § Free Base	88.9	1473	20.3495	http://www.selleckchem.com/products/amg458.html
c-Kit, Raf, VEGFR § BAY 73-4506 § Free Base	89.9	1552	27.4262	http://www.selleckchem.com/products/BAY-73-4506.html						c-Met, c-Kit, PDGFR, Flt, c-RET § N/A § Free Base	76.5	2837	165.883	http://www.selleckchem.com/products/MP-470.html
c-Kit, VEGFR § N/A § Free Base	90.7	1389	9.86327	http://www.selleckchem.com/products/OSI-930.html						c-Met, FGFR, PDGFR § N/A § Free Base	89	1481	20.9252	http://www.selleckchem.com/products/mk-2461.html
c-Met § N/A § Free Base	90.7	1307	1.02792	http://www.selleckchem.com/products/PF-04217903.html						c-Met, VEGFR § BMS794833 § Free Base	84.4	1846	53.9782	http://www.selleckchem.com/products/BMS-794833.html
c-Met § N/A § Free Base	90.7	1275	-2.42002	http://www.selleckchem.com/products/JNJ-38877605.html						c-Met, VEGFR § E7050 § Free Base	85	3070	111.193	http://www.selleckchem.com/products/golvatinib-e7050.html
c-Met § N/A § Free Base	91.1	1089	-1.34351	http://www.selleckchem.com/products/incb28060.html						c-Met, VEGFR § N/A § Free Base	60.7	3448	231.717	http://www.selleckchem.com/products/XL880(GSK1363089,EXEL-2880).html
c-Met § N/A § Free Base	91.6	1280	-1.88128	http://www.selleckchem.com/products/SGX-523.html						c-Met, VEGFR, Tie-2 § N/A § Free Base	89.9	2639	144.548	http://www.selleckchem.com/products/MGCD-265.html
c-Met § PKI-SU11274 § Free Base	89.4	23819	2426.65	http://www.selleckchem.com/products/SU11274.html						c-Myc § N/A § Free Base	88.3	1209	5.47344	https://www.selleckchem.com/products/10058-f4.html
c-Met § N/A § Free Base	89.2	18545	1858.39	http://www.selleckchem.com/products/PHA-665752.html						Calcium Channel § Fanchinine, Hanfangchin A, NSC 77037, S,S-(+)-Tetrandrine, Sinomenine A, TTD, Tetrandrin, d-Tetrandr § Free Base	86.8	2323	96.9833	http://www.selleckchem.com/products/Tetrandrine-Fanchinine.html
c-Met § N/A § Free Base	90.2	1249	-5.22148	http://www.selleckchem.com/products/BMS-777607.html						Calcium Channel § Lacipil, Motens § Free Base	88.8	1906	59.3877	http://www.selleckchem.com/products/lacidipine-lacipil-motens.html
c-Met § N/A § Free Base	90.9	1170	-6.96827	http://www.selleckchem.com/products/nvp-bvu972.html						Calcium Channel § Artedil, Iperten § Free Base	86.9	3058	163.249	http://www.selleckchem.com/products/Manidipine(Manyper).html
c-Met § N/A § Free Base	92.7	1235	-1.10804	http://www.selleckchem.com/products/amg458.html						Calcium Channel § FRC 8653 § Free Base	90.3	1642	37.1236	http://www.selleckchem.com/products/Cilnidipine.html
c-Met, c-Kit, PDGFR, Flt, c-RET § N/A § Free Base	83.1	3785	268.028	http://www.selleckchem.com/products/MP-470.html						Calcium Channel § Istin, Norvasc, Caduet § Free Base	86.2	1781	48.118	http://www.selleckchem.com/products/Amlodipine(Norvasc).html
c-Met, FGFR, PDGFR § N/A § Free Base	91.5	1400	16.3237	http://www.selleckchem.com/products/mk-2461.html						Calcium Channel § N/A § Hydrochloride	91.1	1156	-8.23048	http://www.selleckchem.com/products/tetracaine-hydrochloride-pontocaine.html
c-Met, VEGFR § BMS794833 § Free Base	91.3	1177	-6.33717	http://www.selleckchem.com/products/BMS-794833.html						Calcium Channel § N/A § 2HCl	78.3	1853	54.6093	http://www.selleckchem.com/products/flunarizine-dihydrochloride.html
c-Met, VEGFR § E7050 § Free Base	90.1	1332	12.4608	http://www.selleckchem.com/products/golvatinib-e7050.html						Calcium Channel § N/A § Dihydrochloride	85.8	2728	133.497	http://www.selleckchem.com/products/Manidipine-dihydrochloride(CV-4093).html
c-Met, VEGFR § N/A § Free Base	89.7	1639	36.8003	http://www.selleckchem.com/products/XL880(GSK1363089,EXEL-2880).html						Calcium Channel § N/A § Free Base	89.1	1509	22.5158	http://www.selleckchem.com/products/azelnidipine.html
c-Met, VEGFR, Tie-2 § N/A § Free Base	90	1246	-5.54472	http://www.selleckchem.com/products/MGCD-265.html						Calcium Channel § N/A § Free Base	89.6	1330	7.45693	http://www.selleckchem.com/products/nilvadipine-arc029.html
c-Myc § N/A § Free Base	91.2	1084	-1.62754	https://www.selleckchem.com/products/10058-f4.html						Calcium Channel § N/A § Free Base	90.9	1106	-12.7384	http://www.selleckchem.com/products/cleviprex-clevidipine.html
Calcium Channel § Fanchinine, Hanfangchin A, NSC 77037, S,S-(+)-Tetrandrine, Sinomenine A, TTD, Tetrandrin, d-Tetrandr § Free Base	91.8	1132	-10.3943	http://www.selleckchem.com/products/Tetrandrine-Fanchinine.html						Calcium Channel § N/A § Free Base	91.4	1104	-12.9187	http://www.selleckchem.com/products/Nitrendipine.html
Calcium Channel § Lacipil, Motens § Free Base	92.4	1195	-4.71434	http://www.selleckchem.com/products/lacidipine-lacipil-motens.html						calcium channel § N/A § Hydrochloride	86.9	1754	45.6837	http://www.selleckchem.com/products/benidipine-hydrochloride.html
Calcium Channel § Artedil, Iperten § Free Base	92.1	1290	3.85063	http://www.selleckchem.com/products/Manidipine(Manyper).html						Calcium Channel § RS 43285-193, RS-43285, Ranexa, renolazine § Dihydrochloride	91	1397	10.7253	http://www.selleckchem.com/products/Ranolazine-dihydrochloride.html
Calcium Channel § FRC 8653 § Free Base	91	1325	2.96738	http://www.selleckchem.com/products/Cilnidipine.html						cAMP § Coleonol § Free Base	89.7	1249	0.154169	http://www.selleckchem.com/products/forskolin.html
Calcium Channel § Istin, Norvasc, Caduet § Free Base	92.5	1230	-1.55882	http://www.selleckchem.com/products/Amlodipine(Norvasc).html						Cannabinoid Receptor § N/A § Free Base	86.4	1846	41.66	http://www.selleckchem.com/products/rimonabant-sr141716.html
Calcium Channel § N/A § Hydrochloride	92	1177	-6.33717	http://www.selleckchem.com/products/tetracaine-hydrochloride-pontocaine.html						Cannabinoid Receptor § ab120342 § Free Base	90.8	1549	27.103	http://www.selleckchem.com/products/Org-27569.html
Calcium Channel § N/A § 2HCl	91.3	1322	6.73567	http://www.selleckchem.com/products/flunarizine-dihydrochloride.html						Cannabinoid Receptor § AM1241 § Free Base	87.7	3064	190.341	http://www.selleckchem.com/products/AM-1241.html
Calcium Channel § N/A § Dihydrochloride	91.6	1498	22.6034	http://www.selleckchem.com/products/Manidipine-dihydrochloride(CV-4093).html						Cannabinoid Receptor § Indomethacin Morpholinylamide § Free Base	88.9	1145	1.83773	http://www.selleckchem.com/products/bml-190.html
Calcium Channel § N/A § Free Base	90.6	1104	-12.9187	http://www.selleckchem.com/products/cleviprex-clevidipine.html						Cannabinoid Receptor § N/A § Free Base	84.7	2128	57.6799	http://www.selleckchem.com/products/am251.html
Calcium Channel § N/A § Free Base	91.9	1091	-1.22989	http://www.selleckchem.com/products/azelnidipine.html						Cannabinoid Receptor § N/A § Free Base	86.5	1424	17.6871	http://www.selleckchem.com/products/gw-842166x.html
Calcium Channel § N/A § Free Base	92.3	1059	-16.9758	http://www.selleckchem.com/products/nilvadipine-arc029.html						Carbonic Anhydrase § N/A § Free Base	88.2	1170	-6.96827	http://www.selleckchem.com/products/tioxolone.html
Calcium Channel § N/A § Free Base	92.6	1114	-12.0171	http://www.selleckchem.com/products/Nitrendipine.html						Carbonic Anhydrase § N/A § Free Base	87.8	1159	2.63304	http://www.selleckchem.com/products/u-104.html
calcium channel § N/A § Hydrochloride	91.7	1204	-3.90292	http://www.selleckchem.com/products/benidipine-hydrochloride.html						Carbonic Anhydrase § N/A § Free Base	88.7	1132	1.09923	http://www.selleckchem.com/products/methazolamide.html
Calcium Channel § RS 43285-193, RS-43285, Ranexa, renolazine § Dihydrochloride	90	1325	2.96738	http://www.selleckchem.com/products/Ranolazine-dihydrochloride.html						Carbonic Anhydrase § Topamax § Free Base	89.3	1342	4.7991	http://www.selleckchem.com/products/Topiramate.html
cAMP § Coleonol § Free Base	90.2	1136	-10.0336	http://www.selleckchem.com/products/forskolin.html						Caspase § LY573636 § Free Base	88.6	1181	3.88282	http://www.selleckchem.com/products/tasisulam.html
Cannabinoid Receptor § N/A § Free Base	90	1156	2.46262	http://www.selleckchem.com/products/rimonabant-sr141716.html						Caspase § N/A § Free Base	71.7	1197	4.79174	http://www.selleckchem.com/products/birinapant-tl32711.html
Cannabinoid Receptor § ab120342 § Free Base	92.1	1290	-0.803801	http://www.selleckchem.com/products/Org-27569.html						Caspase § N/A § Free Base	89.7	1114	0.0766906	http://www.selleckchem.com/products/apoptosis-activator-2.html
Cannabinoid Receptor § AM1241 § Free Base	89.8	1597	32.2749	http://www.selleckchem.com/products/AM-1241.html						Caspase § N/A § Free Base	90.6	1086	-14.5415	http://www.selleckchem.com/products/VX-765.html
Cannabinoid Receptor § Indomethacin Morpholinylamide § Free Base	91.3	1067	-2.59328	http://www.selleckchem.com/products/bml-190.html						Caspase § Procaspase activating compound 1 § Free Base	87	2115	78.2306	http://www.selleckchem.com/products/pac-1.html
Cannabinoid Receptor § N/A § Free Base	90.5	1186	4.16686	http://www.selleckchem.com/products/am251.html						CaSR § Mimpara, Sensipar § Hydrochloride	66.2	2275	105.328	http://www.selleckchem.com/products/Cinacalcet-hydrochloride.html
Cannabinoid Receptor § N/A § Free Base	89.2	1084	-1.62754	http://www.selleckchem.com/products/gw-842166x.html						CaSR § N/A § Free Base	65.7	2466	109.876	http://www.selleckchem.com/products/nps-2143.html
Carbonic Anhydrase § N/A § Free Base	92.6	1227	-1.8293	http://www.selleckchem.com/products/tioxolone.html						Cathepsin K § MK0822 § Free Base	90.7	1467	18.2676	http://www.selleckchem.com/products/Odanacatib-(MK0822).html
Carbonic Anhydrase § N/A § Free Base	89.1	1069	-2.47966	http://www.selleckchem.com/products/methazolamide.html						CCR5 § UK-427857, Celsentri § Free Base	89.4	1165	-7.41906	http://www.selleckchem.com/products/Maraviroc.html
Carbonic Anhydrase § N/A § Free Base	90.6	1059	-3.04774	http://www.selleckchem.com/products/u-104.html						CDK § N/A § Free Base	85	2424	121.383	http://www.selleckchem.com/products/Roscovitine.html
Carbonic Anhydrase § Topamax § Free Base	90.1	1348	5.44559	http://www.selleckchem.com/products/Topiramate.html						CDK § N/A § Hydrochloride	84.9	2148	91.6441	http://www.selleckchem.com/products/BS-181.html
Caspase § LY573636 § Free Base	91.1	1042	-4.01347	http://www.selleckchem.com/products/tasisulam.html						CDK § N/A § Free Base	79.2	1453	18.5463	http://www.selleckchem.com/products/bms-265246.html
Caspase § N/A § Free Base	63.9	1076	-2.08201	http://www.selleckchem.com/products/birinapant-tl32711.html						CDK § CID 44968231 § Free Base	69.2	2279	105.759	http://www.selleckchem.com/products/ml167.html
Caspase § N/A § Free Base	90.8	1063	-2.82051	http://www.selleckchem.com/products/apoptosis-activator-2.html						CDK § N/A § Free Base	80.1	1744	44.7821	http://www.selleckchem.com/products/pha-848125.html
Caspase § N/A § Free Base	92.5	1161	-7.77969	http://www.selleckchem.com/products/VX-765.html						CDK § N/A § Free Base	82.4	1849	59.4274	http://www.selleckchem.com/products/PHA-793887.html
Caspase § Procaspase activating compound 1 § Free Base	91.5	1186	-5.52575	http://www.selleckchem.com/products/pac-1.html						CDK § N/A § Free Base	89	1125	0.701577	http://www.selleckchem.com/products/tg003.html
CaSR § Mimpara, Sensipar § Hydrochloride	88.6	1353	5.98433	http://www.selleckchem.com/products/Cinacalcet-hydrochloride.html						CDK § N/A § Free Base	90.9	1348	5.44559	http://www.selleckchem.com/products/lee011.html
CaSR § N/A § Free Base	92.7	1389	12.7762	http://www.selleckchem.com/products/nps-2143.html						CDK § N/A § Free Base	93.3	3182	117.555	http://www.selleckchem.com/products/nu6027.html
Cathepsin K § MK0822 § Free Base	91.1	1258	-4.25174	http://www.selleckchem.com/products/Odanacatib-(MK0822).html						CDK § N/A § HCl	83.4	2181	60.6907	https://www.selleckchem.com/products/p276-00.html
CCR5 § UK-427857, Celsentri § Free Base	90.8	1099	-13.3695	http://www.selleckchem.com/products/Maraviroc.html						CDK § N/A § Mesylate	78.2	4272	179.476	http://www.selleckchem.com/products/ly2835219.html
CDK § BMS-387032 § Free Base	68.7	1910	66.0001	http://www.selleckchem.com/products/SNS-032.html						CETP § N/A § Free Base	90	1244	-0.296618	http://www.selleckchem.com/products/dalcetrapib-jtt-705.html
CDK § N/A § Free Base	89.2	1345	5.12235	http://www.selleckchem.com/products/Roscovitine.html						CETP § N/A § Free Base	89	1117	0.247114	http://www.selleckchem.com/products/torcetrapib-cp-529414.html
CDK § N/A § Hydrochloride	90.9	1397	10.7253	http://www.selleckchem.com/products/BS-181.html						CETP § N/A § Free Base	92	1061	-16.7954	http://www.selleckchem.com/products/anacetrapib-mk-0859.html
CDK § N/A § Free Base	90.5	1117	-11.7466	http://www.selleckchem.com/products/bms-265246.html						CETP § N/A § Free Base	88.1	1353	13.6538	http://www.selleckchem.com/products/evacetrapib-ly2484595.html
CDK § CID 44968231 § Free Base	89.2	1305	0.812421	http://www.selleckchem.com/products/ml167.html						CFTR § CFTR inhibitor 172 § Free Base	83	1777	37.7403	http://www.selleckchem.com/products/cftrinh-172.html
CDK § N/A § Free Base	89.9	1371	11.1534	http://www.selleckchem.com/products/AZD5438.html						CFTR § N/A § Free Base	79.9	1808	55.0098	http://www.selleckchem.com/products/VX-770.html
CDK § N/A § Free Base	90.3	1242	-0.476933	http://www.selleckchem.com/products/pha-767491.html						CFTR § N/A § Free Base	88.2	1287	9.90445	http://www.selleckchem.com/products/vx-661.html
CDK § N/A § Free Base	89.1	1484	20.0993	http://www.selleckchem.com/products/PHA-793887.html						CFTR § N/A § Free Base	88.6	1597	27.5149	http://www.selleckchem.com/products/iowh032.html
CDK § N/A § Free Base	90.1	1053	-3.38859	http://www.selleckchem.com/products/tg003.html						Chk § N/A § Free Base	82.9	1874	56.5026	http://www.selleckchem.com/products/LY2603618-IC-83.html
CDK § N/A § Free Base	90.8	1295	-0.265061	http://www.selleckchem.com/products/lee011.html						Chk § N/A § Free Base	73.1	2810	162.973	http://www.selleckchem.com/products/AZD7762.html
CDK § N/A § Free Base	92.2	1332	12.4608	http://www.selleckchem.com/products/nu6027.html						CHK § N/A § Free Base	87.2	2905	149.455	http://www.selleckchem.com/products/sch-900776.html
CDK § N/A § Free Base	93.7	1117	-11.7466	http://www.selleckchem.com/products/pha-848125.html						control	87.6	2227	100.156
CDK § N/A § HCl	75.5	2604	84.7204	https://www.selleckchem.com/products/p276-00.html						control	88.3	2452	124.4
CDK § N/A § Mesylate	87.7	1994	50.0676	http://www.selleckchem.com/products/ly2835219.html						control	88.7	2257	103.389
CDK, Aurora Kinase § N/A § Free Base	82.2	1928	67.9395	http://www.selleckchem.com/products/JNJ-7706621.html						control	88.8	2328	111.039
CETP § N/A § Free Base	92.3	1130	-10.5746	http://www.selleckchem.com/products/dalcetrapib-jtt-705.html						control	89	2702	90.2876
CETP § N/A § Free Base	90.9	1147	1.95135	http://www.selleckchem.com/products/torcetrapib-cp-529414.html						control	89.2	1481	19.7761
CETP § N/A § Free Base	91.4	1152	-8.59111	http://www.selleckchem.com/products/anacetrapib-mk-0859.html						control	89.4	1327	3.18288
CETP § N/A § Free Base	89.4	1022	-5.14963	http://www.selleckchem.com/products/evacetrapib-ly2484595.html						control	89.4	2262	103.927
CFTR § CFTR inhibitor 172 § Free Base	90.5	1152	2.23539	http://www.selleckchem.com/products/cftrinh-172.html						control	89.6	1360	6.73857
CFTR § N/A § Free Base	86.8	1464	19.9594	http://www.selleckchem.com/products/iowh032.html						control	89.7	1040	-18.6887
CFTR § N/A § Free Base	89.4	1366	7.38506	http://www.selleckchem.com/products/VX-770.html						control	89.8	2837	97.9566
CFTR § N/A § Free Base	90.7	1053	-3.38859	http://www.selleckchem.com/products/vx-661.html						control	90	1440	15.3584
Chk § N/A § Free Base	91.9	1086	-14.5415	http://www.selleckchem.com/products/LY2603618-IC-83.html						control	90	2279	105.759
Chk § N/A § Free Base	87.5	1512	23.8656	http://www.selleckchem.com/products/chir-124.html						control	90.1	2946	104.149
Chk § N/A § Free Base	87.6	1715	44.9892	http://www.selleckchem.com/products/AZD7762.html						control	90.2	1086	-1.51393
CHK § N/A § Free Base	93	1310	5.65378	http://www.selleckchem.com/products/sch-900776.html						control	90.2	2894	101.195
control	1	1	-112.362							control	90.3	1424	13.6345
control	64.9	929	-10.4328							control	90.4	2275	105.328
control	87.3	2832	97.6726							control	90.4	1082	-14.9021
control	88	2087	85.0715							control	90.4	2350	99.4176
control	88.3	1561	28.396							control	90.5	2292	94.1884
control	88.6	2266	104.358							control	90.6	2279	93.0164
control	89.2	1368	7.60056							control	90.6	2244	89.8609
control	89.3	1615	34.2144							control	90.7	1074	-15.6234
control	89.6	1606	33.2446							control	90.8	2843	98.2975
control	89.6	1376	11.6042							control	90.8	2799	95.7979
control	89.7	2083	84.6405							control	90.9	2341	98.6062
control	89.9	1292	4.03094							control	90.9	1123	0.587961
control	89.9	2193	85.2629							control	91	1130	-10.5746
control	90	1258	-4.25174							control	91	2262	91.4837
control	90.1	2152	92.0751							control	91	2940	103.808
control	90.2	1429	14.1732							control	91	2771	94.2073
control	90.2	2140	90.7821							control	91.1	1114	-12.0171
control	90.6	1330	3.50613							control	91.2	1300	0.27368
control	90.6	2160	92.9371							control	91.2	1123	-11.2057
control	90.9	1337	8.08803							control	91.2	2283	93.377
control	91	1413	14.94							control	91.2	1145	1.83773
control	91.2	2083	84.6405							control	91.3	2332	111.47
control	91.5	2148	81.2058							control	91.3	2323	96.9833
control	91.5	2080	75.0751							control	91.5	1084	-1.62754
control	91.5	2681	89.0946							control	91.6	1209	-9.5314
control	91.6	2214	87.1562							control	91.6	1310	1.35116
control	91.9	2707	90.5716							control	91.6	1104	-0.491388
control	91.9	2558	82.1072							control	91.7	1179	3.7692
control	92	1110	-0.150541							control	91.8	1099	-0.775427
control	92	2686	89.3786							control	92	1152	-8.59111
control	92.1	2655	87.6176							control	92.1	1076	-15.4431
control	92.2	1170	-6.96827							control	92.9	1044	-3.89986
control	92.2	2189	84.9022							COX COX § Lodine, Lodine XL § Free Base	90.4	1300	0.27368	http://www.selleckchem.com/products/Etodolac.html
control	92.2	2095	76.4274							COX § Roxam § Free Base	90.4	1049	-3.61582	http://www.selleckchem.com/products/Piroxicam(Feldene).html
control	92.3	2185	84.5416							COX § Anaprox, Naprelan § Sodium	90.2	1624	35.1841	http://www.selleckchem.com/products/Naproxen-Sodium(Aleve).html
control	92.3	1123	0.587961							COX § Arthaxan, Relafen § Free Base	91	1046	-3.78624	http://www.selleckchem.com/products/nabumetone.html
control	92.4	1132	-10.3943							COX § Asaronaldehyde, Asarylaldehyde, NSC 89299 § Free Base	92.2	1082	-14.9021	http://www.selleckchem.com/products/Asaraldehyde-Asaronaldehyde.html
control	92.5	2593	84.0955							COX § Brufen, Nurofen, Motrin § Free Base	90.4	1305	0.812421	http://www.selleckchem.com/products/Ibuprofen(Advil).html
control	92.6	956	-8.89895							COX § Celebrex, Celebra § Free Base	87.1	1363	7.06182	http://www.selleckchem.com/products/Celecoxib.html
control	92.7	1104	-0.491388							COX § N/A § Free Base	89.5	1086	-1.51393	http://www.selleckchem.com/products/triflusal.html
control	92.7	1104	-0.491388							COX § N/A § Free Base	90.2	1152	2.23539	http://www.selleckchem.com/products/rofecoxib-vioxx.html
control	92.7	2634	86.4246							COX § N/A § Free Base	72.2	1633	29.56	http://www.selleckchem.com/products/lumiracoxib-cox-189.html
control	92.9	2341	98.6062							COX § N/A § Free Base	88.8	1138	1.44008	http://www.selleckchem.com/products/zaltoprofen.html
control	92.9	1106	-0.377772							COX § N/A § Free Base	89.3	1254	0.604957	http://www.selleckchem.com/products/licofelone.html
control	92.9	1091	-1.22989							COX § N/A § Free Base	89.5	1097	-0.889043	http://www.selleckchem.com/products/mefenamic-acid.html
control	93.3	1059	-16.9758							COX § N/A § Free Base	90.1	1095	-13.7301	http://www.selleckchem.com/products/phenacetin.html
COX COX § Lodine, Lodine XL § Free Base	91.2	1268	-3.17426	http://www.selleckchem.com/products/Etodolac.html						COX § N/A § Free Base	90.9	1256	-4.46724	http://www.selleckchem.com/products/Ketorolac-Tromethamine(Toradol).html
COX § Roxam § Free Base	91.4	1044	-3.89986	http://www.selleckchem.com/products/Piroxicam(Feldene).html						COX § N/A § Meglumin	90.6	1127	-10.845	http://www.selleckchem.com/products/flunixin-meglumin.html
COX § Anaprox, Naprelan § Sodium	88.9	1355	6.19983	http://www.selleckchem.com/products/Naproxen-Sodium(Aleve).html						COX § Orudis, Oruvail § Free Base	90.4	1330	3.50613	http://www.selleckchem.com/products/Ketoprofen(Actron).html
COX § Arthaxan, Relafen § Free Base	91.2	1074	-2.19562	http://www.selleckchem.com/products/nabumetone.html						COX § SC-65872, YM-974 § Free Base	90.6	1049	-3.61582	http://www.selleckchem.com/products/valdecoxib.html
COX § Asaronaldehyde, Asarylaldehyde, NSC 89299 § Free Base	91.2	1197	-4.53402	http://www.selleckchem.com/products/Asaraldehyde-Asaronaldehyde.html						COX § Voltaren, Solaraze, Ecofenac § Sodium Salt	91.7	1091	-14.0907	http://www.selleckchem.com/products/Diclofenac-sodium.html
COX § Brufen, Nurofen, Motrin § Free Base	91.1	1302	0.489177	http://www.selleckchem.com/products/Ibuprofen(Advil).html						CRM1 § N/A § Free Base	85.4	1968	48.5906	http://www.selleckchem.com/products/kpt-330.html
COX § Celebrex, Celebra § Free Base	88.5	1317	2.1054	http://www.selleckchem.com/products/Celecoxib.html						CRM1 § N/A § Free Base	86.5	1134	1.21285	http://www.selleckchem.com/products/kpt-185.html
COX § N/A § Free Base	90.5	1061	-2.93413	http://www.selleckchem.com/products/rofecoxib-vioxx.html						CRM1 § N/A § Free Base	87.2	1501	22.0613	http://www.selleckchem.com/products/kpt-276.html
COX § N/A § Free Base	91.3	1032	-4.58155	http://www.selleckchem.com/products/triflusal.html						CSF-1R § N/A § Free Base	88.4	1718	42.438	http://www.selleckchem.com/products/gw2580.html
COX § N/A § Free Base	90.1	1348	9.07976	http://www.selleckchem.com/products/phenacetin.html						CXCR § N/A § Free Base	89	1683	32.4004	http://www.selleckchem.com/products/wz-811.html
COX § N/A § Free Base	90.3	1091	-1.22989	http://www.selleckchem.com/products/mefenamic-acid.html						Cysteine Protease § E-64d § Free Base	89.1	1846	59.1042	http://www.selleckchem.com/products/Aloxistatin.html
COX § N/A § Free Base	90.6	1078	-1.96839	http://www.selleckchem.com/products/zaltoprofen.html						Cysteine Protease § N/A § Free Base	90.1	1693	40.1841	http://www.selleckchem.com/products/e-64.html
COX § N/A § Free Base	90.8	1089	-1.34351	http://www.selleckchem.com/products/lumiracoxib-cox-189.html						Cysteine Protease § NSC 694279, EP 475 § Free Base	83.1	2490	128.494	http://www.selleckchem.com/products/loxistatin-acid-e-64c.html
COX § N/A § Free Base	91.1	1202	-10.2856	http://www.selleckchem.com/products/Ketorolac-Tromethamine(Toradol).html						Dehydrogenase § N/A § Free Base	89.5	1163	2.86028	http://www.selleckchem.com/products/cpi-613.html
COX § N/A § Free Base	91.7	1123	-11.2057	http://www.selleckchem.com/products/licofelone.html						Dehydrogenase § IDH-C35 § Free Base	91.2	1332	12.4608	http://www.selleckchem.com/products/agi-5198.html
COX § N/A § Meglumin	92.4	1108	-12.558	http://www.selleckchem.com/products/flunixin-meglumin.html						Dehydrogenase § N/A § Free Base	88	1300	0.27368	http://www.selleckchem.com/products/mk-8245.html
COX § Orudis, Oruvail § Free Base	89.9	1290	-0.803801	http://www.selleckchem.com/products/Ketoprofen(Actron).html						Dehydrogenase § N/A § Free Base	91.5	1101	-0.661811	http://www.selleckchem.com/products/PluriSIn-1-nsc-14613.html
COX § SC-65872, YM-974 § Free Base	87.8	1016	-5.49048	http://www.selleckchem.com/products/valdecoxib.html						Dehydrogenase § N/A § Free Base	91.9	1097	-13.5498	http://www.selleckchem.com/products/gimeracil.html
COX § Voltaren, Solaraze, Ecofenac § Sodium Salt	92.1	1292	4.03094	http://www.selleckchem.com/products/Diclofenac-sodium.html						Dehydrogenase § N/A § Free Base	84.2	1863	42.6258	http://www.selleckchem.com/products/agi-6780.html
CRM1 § N/A § Free Base	89	1108	-0.264157	http://www.selleckchem.com/products/kpt-276.html						Dehydrogenase § Vetoryl § Free Base	90	1453	16.7592	http://www.selleckchem.com/products/Trilostane.html
CRM1 § N/A § Free Base	89.4	1136	1.32646	http://www.selleckchem.com/products/kpt-330.html						DHFR § Folotyn § Free Base	93.8	1492	20.9613	http://www.selleckchem.com/products/Pralatrexate(Folotyn).html
CRM1 § N/A § Free Base	90.6	1097	-0.889043	http://www.selleckchem.com/products/kpt-185.html						DHFR § Methotrexate, Rheumatrex, Trexall § Free Base	92.5	1459	17.4056	http://www.selleckchem.com/products/Abitrexate.html
CSF-1R § N/A § Free Base	90.7	1268	1.86716	http://www.selleckchem.com/products/gw2580.html						Diacylglycerol Acyltransferase 1 § N/A § Free Base	89.7	1199	-4.35371	http://www.selleckchem.com/products/a-922500.html
CXCR § N/A § Free Base	91.5	1049	-3.61582	http://www.selleckchem.com/products/wz-811.html						DNA Methyltransferase § DNA Methyltransferase Inhibitor II § Free Base	88.3	1154	2.349	http://www.selleckchem.com/products/sgi-1027.html
Cysteine Protease § E-64d § Free Base	92.4	1330	3.50613	http://www.selleckchem.com/products/Aloxistatin.html						DNA Methyltransferase § N/A § Free Base	88.6	1099	-0.775427	https://www.selleckchem.com/products/zebularine.html
Cysteine Protease § N/A § Free Base	92.3	1206	-3.7226	http://www.selleckchem.com/products/e-64.html						DNA-PK § N/A § Free Base	89.5	1059	-3.04774	http://www.selleckchem.com/products/nu7026.html
Cysteine Protease § NSC 694279, EP 475 § Free Base	88.8	1621	34.8608	http://www.selleckchem.com/products/loxistatin-acid-e-64c.html						DNA-PK, mTOR, PDGF § N/A § Free Base	84.9	1297	4.48173	http://www.selleckchem.com/products/PP121.html
Dehydrogenase § N/A § Free Base	89.6	1084	-1.62754	http://www.selleckchem.com/products/cpi-613.html						DNA-PK, PI3K § N/A § Free Base	78.7	7033	521.625	http://www.selleckchem.com/products/nu7441.html
Dehydrogenase § IDH-C35 § Free Base	91.9	1078	-1.96839	http://www.selleckchem.com/products/agi-5198.html						DNA-PK, PI3K, mTOR § N/A § Free Base	92.5	1371	7.9238	http://www.selleckchem.com/products/PI-103.html
Dehydrogenase § N/A § Free Base	89.7	1421	13.3112	http://www.selleckchem.com/products/mk-8245.html						DNA/RNA Synthesis § 3-AP § Free Base	90.8	1335	4.04487	http://www.selleckchem.com/products/triapine.html
Dehydrogenase § N/A § Free Base	91.8	1065	-2.70689	http://www.selleckchem.com/products/PluriSIn-1-nsc-14613.html						DNA/RNA Synthesis § 5-azacytidine, Mylosar, Ladakamycin § Free Base	89.7	1415	15.1203	http://www.selleckchem.com/products/Azacitidine(Vidaza).html
Dehydrogenase § N/A § Free Base	92	1170	-6.96827	http://www.selleckchem.com/products/gimeracil.html						DNA/RNA Synthesis § Dacogen § Free Base	92.6	2793	161.142	http://www.selleckchem.com/products/Decitabine.html
Dehydrogenase § N/A § Free Base	89.8	1059	-3.04774	http://www.selleckchem.com/products/agi-6780.html						DNA/RNA Synthesis § NSC 69877 § Free Base	90.1	2609	141.316	http://www.selleckchem.com/products/crt0044876.html
Dehydrogenase § Vetoryl § Free Base	91	1295	-0.265061	http://www.selleckchem.com/products/Trilostane.html						Dopamine Receptor § N/A § Free Base	91.6	1038	-4.24071	http://www.selleckchem.com/products/levosulpiride-levogastrol.html
DHFR § Folotyn § Free Base	92.1	1421	13.3112	http://www.selleckchem.com/products/Pralatrexate(Folotyn).html						Dopamine Receptor § ASL 279, Cardiosteril, Dopamine Fresenius, Dopastat, Intropin, Rascordin, Revivan, Tensamin § Hydrochloride	90.6	1213	-3.0915	http://www.selleckchem.com/products/Dopamine-hydrochloride-Inotropin.html
DHFR § Methotrexate, Rheumatrex, Trexall § Free Base	90.5	1421	13.3112	http://www.selleckchem.com/products/Abitrexate.html						Dopamine Receptor § ICI-204636, ZD 5077, ZM 204636, Seroquel XR § Fumarate	92	1256	0.785272	http://www.selleckchem.com/products/Quetiapine-fumarate(Seroquel).html
Diacylglycerol Acyltransferase 1 § N/A § Free Base	90.4	1125	-11.0254	http://www.selleckchem.com/products/a-922500.html						Dopamine Receptor § Mirapexin, Sifrol § Free Base	89.8	1089	-14.271	http://www.selleckchem.com/products/Pramipexole-Mirapex.html
DNA Methyltransferase § DNA Methyltransferase Inhibitor II § Free Base	92.1	1051	-3.5022	http://www.selleckchem.com/products/sgi-1027.html						Dopamine Receptor § Motilium, Motillium, Motinorm, Costi § Free Base	90.3	1368	10.8829	http://www.selleckchem.com/products/Domperidone(Motilium).html
DNA Methyltransferase § N/A § Free Base	90.4	1057	-3.16136	https://www.selleckchem.com/products/zebularine.html						Dopamine Receptor § N/A § Free Base	90.6	1784	48.3884	http://www.selleckchem.com/products/rotundine.html
DNA-PK § N/A § Free Base	91.6	998	-6.51302	http://www.selleckchem.com/products/nu7026.html						Dopamine Receptor § N/A § Mesylate	90.2	1615	28.5374	http://www.selleckchem.com/products/Pergolide-mesylate.html
DNA-PK, mTOR, PDGF § N/A § Free Base	94.5	1049	-17.8773	http://www.selleckchem.com/products/PP121.html						Dopamine Receptor § PD128907 § Salt	90.2	1089	-14.271	http://www.selleckchem.com/products/PD-128907.html
DNA-PK, PI3K § N/A § Free Base	87.1	2115	78.2306	http://www.selleckchem.com/products/nu7441.html						Dopamine Receptor § Serazide § Hydrochloride	91.5	1199	-4.35371	selleckchem.com/products/Benserazide-hydrochloride(Serazide).html
DNA-PK, PI3K, mTOR § N/A § Free Base	91	1337	4.26036	http://www.selleckchem.com/products/PI-103.html						Dopamine Receptor § Solian § Free Base	90.8	1310	1.35116	http://www.selleckchem.com/products/Amisulpride.html
DNA/RNA Synthesis § 3-AP § Free Base	90.1	1263	-3.713	http://www.selleckchem.com/products/triapine.html						Dopamine Receptor § Symmetrel § Hydrochloride	91.8	1089	-14.271	selleckchem.com/products/Amantadine-hydrochloride(Symmetrel).html
DNA/RNA Synthesis § 5-azacytidine, Mylosar, Ladakamycin § Free Base	91.6	1134	-10.2139	http://www.selleckchem.com/products/Azacitidine(Vidaza).html						Dopamine Receptor § Wellbutrin, Zyban, Budeprion § Hydrochloride	91	1114	-12.0171	http://www.selleckchem.com/products/Amfebutamone-hydrochloride(Bupropion).html
DNA/RNA Synthesis § Dacogen § Free Base	92.2	1535	25.5945	http://www.selleckchem.com/products/Decitabine.html						Dopamine Receptor, Potassium Channel § Promacid § Hydrochloride	87.4	1627	34.2337	http://www.selleckchem.com/products/Chlorpromazine-hydrochloride(Sonazine).html
DNA/RNA Synthesis § NSC 69877 § Free Base	91.6	1523	24.3015	http://www.selleckchem.com/products/crt0044876.html						DPP-4 § Amaryl, Glista OD § Free Base	89.2	1413	12.4492	http://www.selleckchem.com/products/Glimepiride.html
Dopamine Receptor § N/A § Free Base	92.1	1063	-2.82051	http://www.selleckchem.com/products/levosulpiride-levogastrol.html						DPP-4 § Galvus § Free Base	91.7	1084	-1.62754	http://www.selleckchem.com/products/vildagliptin-laf-237.html
Dopamine Receptor § ASL 279, Cardiosteril, Dopamine Fresenius, Dopastat, Intropin, Rascordin, Revivan, Tensamin § Hydrochloride	92.1	1174	-6.60764	http://www.selleckchem.com/products/Dopamine-hydrochloride-Inotropin.html						DPP-4 § Januvia § Phosphate	90.4	1134	1.21285	http://www.selleckchem.com/products/Sitagliptin.html
Dopamine Receptor § ICI-204636, ZD 5077, ZM 204636, Seroquel XR § Fumarate	91.9	1141	-9.58284	http://www.selleckchem.com/products/Quetiapine-fumarate(Seroquel).html						DPP-4 § N/A § Free Base	89.8	1407	16.7214	http://www.selleckchem.com/products/linagliptin-bi-1356.html
Dopamine Receptor § Mirapexin, Sifrol § Free Base	92.6	1310	5.65378	http://www.selleckchem.com/products/Pramipexole-Mirapex.html						DPP-4 § N/A § Free Base	90	1089	-1.34351	http://www.selleckchem.com/products/alogliptin-syr-322.html
Dopamine Receptor § Motilium, Motillium, Motinorm, Costi § Free Base	90.8	1110	-12.3777	http://www.selleckchem.com/products/Domperidone(Motilium).html						DPP-4 § N/A § Free Base	90.5	1386	9.54002	http://www.selleckchem.com/products/Saxagliptin(Onglyza).html
Dopamine Receptor § N/A § Free Base	91.8	1386	12.5057	http://www.selleckchem.com/products/rotundine.html						DPP-4 § SYR-472 § Free Base	85.4	1728	46.3899	http://www.selleckchem.com/products/trelagliptin.html
Dopamine Receptor § N/A § Mesylate	91.4	1097	-0.889043	http://www.selleckchem.com/products/Pergolide-mesylate.html						DUB § N/A § Free Base	81.1	1881	43.6483	http://www.selleckchem.com/products/pr-619.html
Dopamine Receptor § PD128907 § Salt	91.2	1097	-13.5498	http://www.selleckchem.com/products/PD-128907.html						DUB § N/A § Free Base	84.2	1451	19.2209	http://www.selleckchem.com/products/p22077.html
Dopamine Receptor § Serazide § Hydrochloride	91.4	1059	-16.9758	selleckchem.com/products/Benserazide-hydrochloride(Serazide).html						DUB § N/A § Free Base	86.5	1440	18.5961	http://www.selleckchem.com/products/p5091-p005091.html
Dopamine Receptor § Solian § Free Base	90.8	1330	3.50613	http://www.selleckchem.com/products/Amisulpride.html						DUB § UCH-L3 Inhibitor § Free Base	89.9	1097	-0.889043	http://www.selleckchem.com/products/tcid.html
Dopamine Receptor § Symmetrel § Hydrochloride	93.6	1202	-4.08323	selleckchem.com/products/Amantadine-hydrochloride(Symmetrel).html						Dynamin § N/A § Free Base	67.6	1957	63.9857	http://www.selleckchem.com/products/dynasore.html
Dopamine Receptor § Wellbutrin, Zyban, Budeprion § Hydrochloride	91	1132	-10.3943	http://www.selleckchem.com/products/Amfebutamone-hydrochloride(Bupropion).html						Dynamin § N/A § Free Base	89.5	1216	5.87109	http://www.selleckchem.com/products/mdivi-1.html
Dopamine Receptor, Potassium Channel § Promacid § Hydrochloride	91.6	1018	-20.6722	http://www.selleckchem.com/products/Chlorpromazine-hydrochloride(Sonazine).html						E1 Activating § N/A § Free Base	87	2655	87.6176	http://www.selleckchem.com/products/pyr-41.html
DPP-4 § Amaryl, Glista OD § Free Base	89.8	1327	3.18288	http://www.selleckchem.com/products/Glimepiride.html						EGFR § (CP358774, NSC 718781) HCl § Salt	92	1825	56.8415	http://www.selleckchem.com/products/Erlotinib-Hydrochloride.
DPP-4 § Galvus § Free Base	90.2	1014	-5.60409	http://www.selleckchem.com/products/vildagliptin-laf-237.html						EGFR § BPI-2009H § Free Base	91.9	1211	5.58705	http://www.selleckchem.com/products/icotinib.html
DPP-4 § Januvia § Phosphate	91.1	1082	-1.74116	http://www.selleckchem.com/products/Sitagliptin.html						EGFR § CNX-419, AVL-301 § Free Base	72.4	2136	58.1343	http://www.selleckchem.com/products/co-1686.html
DPP-4 § N/A § Free Base	91.9	1108	-0.264157	http://www.selleckchem.com/products/linagliptin-bi-1356.html						EGFR § CP-473420 § Hydrochloride	90.9	1853	54.6093	http://www.selleckchem.com/products/OSI-420-Desmethyl-Erlotinib,CP-473420.html
DPP-4 § N/A § Free Base	90.5	1049	-3.61582	http://www.selleckchem.com/products/alogliptin-syr-322.html						EGFR § N/A § Free Base	83.2	1512	23.8656	http://www.selleckchem.com/products/arry334543.html
DPP-4 § N/A § Free Base	91.1	1305	0.812421	http://www.selleckchem.com/products/Saxagliptin(Onglyza).html						EGFR § N/A § Free Base	68.8	4852	382.995	http://www.selleckchem.com/products/WZ8040.html
DPP-4 § SYR-472 § Free Base	90.7	1327	3.18288	http://www.selleckchem.com/products/trelagliptin.html						EGFR § N/A § Free Base	77.2	2495	112.49	http://www.selleckchem.com/products/pf299804.html
DUB § N/A § Free Base	90	1038	-4.24071	http://www.selleckchem.com/products/p5091-p005091.html						EGFR § N/A § Free Base	83.6	1939	46.9432	https://www.selleckchem.com/products/pd168393.html
DUB § N/A § Free Base	90.2	1074	-2.19562	http://www.selleckchem.com/products/pr-619.html						EGFR § N/A § Free Base	84.9	2676	148.535	http://www.selleckchem.com/products/WZ3146.html
DUB § N/A § Free Base	91.7	1032	-4.58155	http://www.selleckchem.com/products/p22077.html						EGFR § N/A § Free Base	90.4	1677	40.8947	http://www.selleckchem.com/products/WZ4002.html
DUB § UCH-L3 Inhibitor § Free Base	91.3	1091	-1.22989	http://www.selleckchem.com/products/tcid.html						EGFR § N/A § Free Base	90.9	3040	187.755	http://www.selleckchem.com/products/BIBW2992.html
DUB, Bcr-Abl § N/A § Free Base	77.3	1421	15.6613	http://www.selleckchem.com/products/WP1130.html						EGFR § N/A § Free Base	92.4	1302	4.93252	https://www.selleckchem.com/products/butein.html
Dynamin § N/A § Free Base	90.5	1261	1.23606	http://www.selleckchem.com/products/dynasore.html						EGFR § N/A § Mesylate	76.8	1310	5.65378	http://www.selleckchem.com/products/ast-1306.html
Dynamin § N/A § Free Base	91.3	1089	-1.34351	http://www.selleckchem.com/products/mdivi-1.html						EGFR § RG-50810 § Free Base	84.4	1696	40.4546	http://www.selleckchem.com/products/ag-18-tyrphostin-23.html
E1 Activating § N/A § Free Base	89.6	1270	8.93872	http://www.selleckchem.com/products/pyr-41.html						EGFR § Tyrphostin AG 17, Malonaben, NSC 242557, RG-50872 § Free Base	80.8	2568	82.6753	http://www.selleckchem.com/products/tyrphostin-9-sf-6847.html
E2 conjugating § N/A § Free Base	83.7	1487	21.266	http://www.selleckchem.com/products/nsc697923.html						EGFR § Tyrphostin AG-1478 § Free Base	89.8	1781	48.118	http://www.selleckchem.com/products/ag-1478-tyrphostin-ag-1478.html
EGFR § (CP358774, NSC 718781) HCl § Salt	91.9	1307	1.02792	http://www.selleckchem.com/products/Erlotinib-Hydrochloride.						EGFR § WAY-EKB 569 § Free Base	66.2	2619	142.394	http://www.selleckchem.com/products/Pelitinib.html
EGFR § BPI-2009H § Free Base	91.2	1084	-1.62754	http://www.selleckchem.com/products/icotinib.html						EGFR § ZD-1839 § Free Base	87.6	2206	86.4349	http://www.selleckchem.com/products/Gefitinib.html
EGFR § CNX-419, AVL-301 § Free Base	82.1	1888	44.046	http://www.selleckchem.com/products/co-1686.html						EGFR, Flt, VEGFR, HER2 § N/A § Free Base	87.2	1913	66.3233	http://www.selleckchem.com/products/AEE788.html
EGFR § CP-473420 § Hydrochloride	93.3	1086	-14.5415	http://www.selleckchem.com/products/OSI-420-Desmethyl-Erlotinib,CP-473420.html						EGFR, HER2 § GW-57201 § Ditosylat	90	1686	41.8645	http://www.selleckchem.com/products/Lapatinib-Ditosylate.html
EGFR § N/A § Free Base	92	1057	-17.1561	http://www.selleckchem.com/products/arry334543.html						EGFR, HER2 § N/A § Free Base	72	2052	81.3003	http://www.selleckchem.com/products/BMS-599626.html
EGFR § N/A § Free Base	89.9	1101	-0.661811	https://www.selleckchem.com/products/pd168393.html						EGFR, HER2 § N/A § Free Base	80.3	2981	106.137	http://www.selleckchem.com/products/tak-285.html
EGFR § N/A § Free Base	90.3	1633	36.1538	http://www.selleckchem.com/products/WZ8040.html						EGFR, HER2 § N/A § Free Base	89.3	1798	53.9323	http://www.selleckchem.com/products/CP-724714.html
EGFR § N/A § Free Base	90.7	1400	11.0485	http://www.selleckchem.com/products/WZ3146.html						EGFR, HER2 § N/A § Free Base	91.2	1731	43.6101	http://www.selleckchem.com/products/AZD8931.html
EGFR § N/A § Free Base	91	1475	19.1296	http://www.selleckchem.com/products/WZ4002.html						EGFR, HER2 § PD-183805 § Free Base	88.9	1987	74.2967	http://www.selleckchem.com/products/CI-1033(Canertinib).html
EGFR § N/A § Free Base	91.6	1371	7.9238	http://www.selleckchem.com/products/BIBW2992.html						EGFR, mTOR § Chrysophanol, NSC 37132, NSC 646567 § Free Base	89.5	1112	-12.1974	http://www.selleckchem.com/products/Chrysophanic-acid-Chrysophanol.html
EGFR § N/A § Free Base	92.2	1386	12.5057	http://www.selleckchem.com/products/pf299804.html						Epigenetic Reader Domain § GSK525762, GSK525762A § Free Base	85.7	7333	353.365	http://www.selleckchem.com/products/i-bet-762.html
EGFR § N/A § Free Base	94.5	1287	3.58015	https://www.selleckchem.com/products/butein.html						Epigenetic Reader Domain § N/A § Free Base	85.5	7852	382.848	http://www.selleckchem.com/products/i-bet151-gsk1210151a.html
EGFR § N/A § Mesylate	90.6	1072	-15.8037	http://www.selleckchem.com/products/ast-1306.html						Epigenetic Reader Domain § N/A § Free Base	85.9	4672	202.199	http://www.selleckchem.com/products/bromosporine.html
EGFR § RG-50810 § Free Base	91.5	1114	-12.0171	http://www.selleckchem.com/products/ag-18-tyrphostin-23.html						Epigenetic Reader Domain § N/A § Free Base	86.1	2405	73.4156	http://www.selleckchem.com/products/sgc-cbp30.html
EGFR § Tyrphostin AG 17, Malonaben, NSC 242557, RG-50872 § Free Base	83.2	2305	67.7348	http://www.selleckchem.com/products/tyrphostin-9-sf-6847.html						Epigenetic Reader Domain § N/A § Free Base	88.2	1612	33.8911	http://www.selleckchem.com/products/unc669.html
EGFR § Tyrphostin AG-1478 § Free Base	92.7	1104	-12.9187	http://www.selleckchem.com/products/ag-1478-tyrphostin-ag-1478.html						Epigenetic Reader Domain § N/A § Free Base	90.2	1002	-6.28579	http://www.selleckchem.com/products/nuc1215.html
EGFR § WAY-EKB 569 § Free Base	90.4	1389	9.86327	http://www.selleckchem.com/products/Pelitinib.html						Epigenetic Reader Domain § RVX-000222 § Free Base	87.4	1285	9.79083	http://www.selleckchem.com/products/rvx-208.html
EGFR § ZD-1839 § Free Base	91.4	1197	-4.53402	http://www.selleckchem.com/products/Gefitinib.html						Estrogen/progestin receptor § PF-05208749 HCl § Free Base	67.9	2471	77.1649	http://www.selleckchem.com/products/bazedoxifene-hcl.html
EGFR, Flt, VEGFR, HER2 § N/A § Free Base	90.6	1358	6.52307	http://www.selleckchem.com/products/AEE788.html						Estrogen/progestogen Receptor § Angeliq § Free Base	88.5	1751	48.8681	http://www.selleckchem.com/products/Drospirenone.html
EGFR, HER2 § GW-57201 § Ditosylat	91	1381	9.00128	http://www.selleckchem.com/products/Lapatinib-Ditosylate.html						Estrogen/progestogen Receptor § Bibenzyl, Cycloestrol, Dihydro-stilbestro, Dihydrostilbestrol, Estra-Plex § Free Base	88.6	1117	-11.7466	http://www.selleckchem.com/products/Hexestrol(Bibenzyl).html
EGFR, HER2 § N/A § Free Base	90.4	1451	16.5437	http://www.selleckchem.com/products/BMS-599626.html						Estrogen/progestogen Receptor § Clomid, Serophene, Milophene § Citrate	80.3	1621	33.6928	http://www.selleckchem.com/products/Clomifene-citrate-Serophene.html
EGFR, HER2 § N/A § Free Base	90.4	1320	2.42864	http://www.selleckchem.com/products/CP-724714.html						Estrogen/progestogen Receptor § Istubal § Citrate	82.8	1415	15.1203	http://www.selleckchem.com/products/Tamoxifen-Citrate(Nolvadex).html
EGFR, HER2 § N/A § Free Base	90.4	1177	3.65559	http://www.selleckchem.com/products/tak-285.html						Estrogen/progestogen Receptor § Medroxyprogesterone 17-acetate, MPA § Free Base	91.4	1355	9.71086	http://www.selleckchem.com/products/Medroxyprogesterone-acetate.html
EGFR, HER2 § N/A § Free Base	93.2	1206	-3.7226	http://www.selleckchem.com/products/AZD8931.html						Estrogen/progestogen Receptor § N/A § Free Base	87.5	2210	98.3245	http://www.selleckchem.com/products/Fulvestrant.html
EGFR, HER2 § PD-183805 § Free Base	88.8	1426	13.8499	http://www.selleckchem.com/products/CI-1033(Canertinib).html						Estrogen/progestogen Receptor § N/A § Free Base	90.6	1209	5.47344	http://www.selleckchem.com/products/altrenogest.html
EGFR, mTOR § Chrysophanol, NSC 37132, NSC 646567 § Free Base	89.3	1165	-7.41906	http://www.selleckchem.com/products/Chrysophanic-acid-Chrysophanol.html						Estrogen/progestogen Receptor § N/A § Free Base	90.6	1127	0.815193	http://www.selleckchem.com/products/ethynodiol-diacetate.html
Endothelin Receptor § ACT-064992 § Free Base	86.2	1381	15.2444	https://www.selleckchem.com/products/macitentan.html						Estrogen/progestogen Receptor § N/A § Free Base	92.5	1117	-11.7466	http://www.selleckchem.com/products/equol.html
Epigenetic Reader Domain § GSK525762, GSK525762A § Free Base	88.8	4741	206.119	http://www.selleckchem.com/products/i-bet-762.html						Estrogen/progestogen Receptor § N/A § Free Base	90.1	1432	14.4964	http://www.selleckchem.com/products/Gestodene.html
Epigenetic Reader Domain § N/A § Free Base	87.6	3612	141.983	http://www.selleckchem.com/products/i-bet151-gsk1210151a.html						Estrogen/progestogen Receptor § N/A § Free Base	90.1	1130	0.985616	http://www.selleckchem.com/products/epiandrosterone-3beta-androsterone.html
Epigenetic Reader Domain § N/A § Free Base	89.6	1991	49.8972	http://www.selleckchem.com/products/bromosporine.html						Estrogen/progestogen Receptor § N/A § Free Base	91.1	1117	-11.7466	http://www.selleckchem.com/products/pregnenolone.html
Epigenetic Reader Domain § N/A § Free Base	89.8	937	-9.9783	http://www.selleckchem.com/products/nuc1215.html						Estrogen/progestogen Receptor § Natazia § Free Base	91.2	1327	3.18288	http://www.selleckchem.com/products/Dienogest.html
Epigenetic Reader Domain § N/A § Free Base	90.7	1161	2.74666	http://www.selleckchem.com/products/sgc-cbp30.html						Estrogen/progestogen Receptor § Oestriol § Free Base	89.3	1104	-12.9187	http://www.selleckchem.com/products/Estriol(Oestriol).html
Epigenetic Reader Domain § N/A § Free Base	90.8	1310	1.35116	http://www.selleckchem.com/products/unc669.html						Estrogen/progestogen Receptor § Raloxifene Hydrochloride, keoxifene § Hydrochloride	83.3	1860	60.6127	http://www.selleckchem.com/products/Evista.html
Epigenetic Reader Domain § RVX-000222 § Free Base	89.4	1057	-3.16136	http://www.selleckchem.com/products/rvx-208.html						Estrogen/progestogen Receptor § RU-486, Mifegyne § Free Base	88.9	1667	37.84	http://www.selleckchem.com/products/Mifepristone(Mifeprex).html
Estrogen/progestin receptor § PF-05208749 HCl § Free Base	90.9	1127	0.815193	http://www.selleckchem.com/products/bazedoxifene-hcl.html						Estrogen/progestogen Receptor § Samsca § Free Base	90.5	1216	-2.82103	http://www.selleckchem.com/products/tolvaptan-opc-41061.html
Estrogen/progestogen Receptor § Angeliq § Free Base	90.9	1307	1.02792	http://www.selleckchem.com/products/Drospirenone.html						ETA Receptor § N/A § Free Base	91	1268	-3.17426	http://www.selleckchem.com/products/Zibotentan(ZD4054).html
Estrogen/progestogen Receptor § Bibenzyl, Cycloestrol, Dihydro-stilbestro, Dihydrostilbestrol, Estra-Plex § Free Base	91.7	1093	-13.9104	http://www.selleckchem.com/products/Hexestrol(Bibenzyl).html						ETA Receptor § N/A § Hydrate	91	1223	6.26875	http://www.selleckchem.com/products/bosentan-hydrate.html
Estrogen/progestogen Receptor § Clomid, Serophene, Milophene § Citrate	91.8	1119	-11.5663	http://www.selleckchem.com/products/Clomifene-citrate-Serophene.html						FAAH § KDS-4103 § Free Base	88.7	1325	7.00614	http://www.selleckchem.com/products/urb597.html
Estrogen/progestogen Receptor § Istubal § Citrate	91.4	1174	-6.60764	http://www.selleckchem.com/products/Tamoxifen-Citrate(Nolvadex).html						FAAH § N/A § Free Base	84.6	1567	25.8106	http://www.selleckchem.com/products/jnj-1661010.html
Estrogen/progestogen Receptor § Medroxyprogesterone 17-acetate, MPA § Free Base	91.7	1227	-1.8293	http://www.selleckchem.com/products/Medroxyprogesterone-acetate.html						FAAH § N/A § Free Base	61.1	2297	94.6392	http://www.selleckchem.com/products/pf-3845.html
Estrogen/progestogen Receptor § N/A § Free Base	90.3	1084	-1.62754	http://www.selleckchem.com/products/ethynodiol-diacetate.html						Factor Xa § N/A § Free Base	89.9	1275	-2.42002	http://www.selleckchem.com/products/Apixaban(BMS-562247-01).html
Estrogen/progestogen Receptor § N/A § Free Base	91.1	1413	12.4492	http://www.selleckchem.com/products/Fulvestrant.html						Factor Xa § DU-176b § Salt	88.3	1670	31.6619	http://www.selleckchem.com/products/edoxaban.html
Estrogen/progestogen Receptor § N/A § Free Base	91.4	1091	-1.22989	http://www.selleckchem.com/products/altrenogest.html						Factor Xa § N/A § Free Base	88.7	1177	3.65559	http://www.selleckchem.com/products/Rivaroxaban.html
Estrogen/progestogen Receptor § N/A § Free Base	92.1	1204	-3.90292	http://www.selleckchem.com/products/equol.html						Factor Xa § OKY 046 § Free Base	91.3	1104	-12.9187	http://www.selleckchem.com/products/Ozagrel.html
Estrogen/progestogen Receptor § N/A § Free Base	91	1082	-1.74116	http://www.selleckchem.com/products/epiandrosterone-3beta-androsterone.html						FAK § N/A § Free Base	72	1832	40.8647	http://www.selleckchem.com/products/nvp-tae226.html
Estrogen/progestogen Receptor § N/A § Free Base	91.6	1337	8.08803	http://www.selleckchem.com/products/pregnenolone.html						FAK § N/A § Free Base	77.9	3547	207.336	http://www.selleckchem.com/products/pf-573228.html
Estrogen/progestogen Receptor § N/A § Free Base	92.3	1348	5.44559	http://www.selleckchem.com/products/Gestodene.html						FAK § N/A § HCl	83.2	16613	880.542	http://www.selleckchem.com/products/pf-562271-hcl.html
Estrogen/progestogen Receptor § Natazia § Free Base	91.3	1392	10.1865	http://www.selleckchem.com/products/Dienogest.html						Farnesyltransferase, Ras § R115777 § Free Base	82.8	2975	180.752	http://www.selleckchem.com/products/Tipifarnib(R115777).html
Estrogen/progestogen Receptor § Oestriol § Free Base	92.6	1145	-9.22221	http://www.selleckchem.com/products/Estriol(Oestriol).html						Ferroptosis § N/A § Free Base	83.7	2332	69.2687	http://www.selleckchem.com/products/erastin.html
Estrogen/progestogen Receptor § Raloxifene Hydrochloride, keoxifene § Hydrochloride	89.9	1358	6.52307	http://www.selleckchem.com/products/Evista.html						Ferroptosis § N/A § Free Base	87.8	1407	16.7214	http://www.selleckchem.com/products/ferrostatin-1-fer-1.html
Estrogen/progestogen Receptor § RU-486, Mifegyne § Free Base	91.4	1353	9.53055	http://www.selleckchem.com/products/Mifepristone(Mifeprex).html						FGFR § N/A § Free Base	89.6	1722	42.7987	http://www.selleckchem.com/products/bgj398-nvp-bgj398.html
Estrogen/progestogen Receptor § Samsca § Free Base	92.1	1174	-6.60764	http://www.selleckchem.com/products/tolvaptan-opc-41061.html						FGFR § N/A § Free Base	87.5	3942	160.729	http://www.selleckchem.com/products/azd4547.html
ETA Receptor § N/A § Free Base	90.1	1287	-1.12705	http://www.selleckchem.com/products/Zibotentan(ZD4054).html						FGFR § SSR § Free Base	88.5	1183	3.99643	http://www.selleckchem.com/products/ssr128129e.html
ETA Receptor § N/A § Hydrate	91.7	1084	-1.62754	http://www.selleckchem.com/products/bosentan-hydrate.html						FGFR, VEGFR § N/A § Free Base	92.4	3379	224.282	http://www.selleckchem.com/products/PD-173074.html
FAAH § KDS-4103 § Free Base	92.4	1168	-7.14859	http://www.selleckchem.com/products/urb597.html						Flt § CT53518 § Free Base	89.3	1594	31.9516	http://www.selleckchem.com/products/Tandutinib-(MLN518).html
FAAH § N/A § Free Base	88.8	1097	-0.889043	http://www.selleckchem.com/products/jnj-1661010.html						Flt § N/A § Free Base	86.3	2111	87.6574	http://www.selleckchem.com/products/AC-220.html
FAAH § N/A § Free Base	91.4	1244	-0.296618	http://www.selleckchem.com/products/pf-3845.html						Flt, Aurora Kinase, VEGFR § N/A § Tartaric Acid	83.7	2599	140.239	http://www.selleckchem.com/products/ENMD-2076.html
Factor Xa § N/A § Free Base	91.9	1283	-1.55804	http://www.selleckchem.com/products/Apixaban(BMS-562247-01).html						Flt, Bcr-Abl, Aurora Kinase § N/A § Free Base	87.7	3400	129.939	http://www.selleckchem.com/products/KW-2449.html
Factor Xa § DU-176b § Salt	91.1	1089	-1.34351	http://www.selleckchem.com/products/edoxaban.html						Flt, FGFR, PDGFR, VEGFR, c-Kit § CHIR-258 Dilactic acid § Dilactic Acid	62.8	4701	311.378	http://www.selleckchem.com/products/dovitinib.html
Factor Xa § N/A § Free Base	90.3	1089	-1.34351	http://www.selleckchem.com/products/Rivaroxaban.html						Flt, JAK, c-RET § N/A § Free Base	82.5	3400	194.083	http://www.selleckchem.com/products/tg101209.html
Factor Xa § OKY 046 § Free Base	92	1220	-2.4604	http://www.selleckchem.com/products/Ozagrel.html						FLT3 § N/A § Free Base	90.5	1147	-9.0419	http://www.selleckchem.com/products/tcs-359.html
FAK § N/A § Free Base	85.5	1506	22.3454	http://www.selleckchem.com/products/nvp-tae226.html						FXR § N/A § Free Base	84.7	1722	34.6159	http://www.selleckchem.com/products/gw-4064.html
FAK § N/A § Benzenesulfonic	87.1	2476	110.777	http://www.selleckchem.com/products/pf-00562271.html						FXR § N/A § Free Base	92.4	1078	-15.2628	http://www.selleckchem.com/products/way-362450.html
FAK § N/A § Free Base	87.3	2040	71.4688	http://www.selleckchem.com/products/pf-573228.html						GABA Receptor § Amidate § Free Base	91.7	1283	-1.55804	http://www.selleckchem.com/products/Etomidate.html
FAK § N/A § HCl	87.5	6851	325.983	http://www.selleckchem.com/products/pf-562271-hcl.html						GABA Receptor § BN52020 § Free Base	90.5	1032	-4.58155	http://www.selleckchem.com/products/ginkgolide-a.html
Farnesyltransferase, Ras § R115777 § Free Base	90.9	1705	43.9117	http://www.selleckchem.com/products/Tipifarnib(R115777).html						GABA Receptor § D-Bicuculline § Free Base	89.6	1074	-2.19562	http://www.selleckchem.com/products/bicuculline.html
Ferroptosis § N/A § Free Base	90.9	1059	-3.04774	http://www.selleckchem.com/products/ferrostatin-1-fer-1.html						GABA Receptor § DM 9384, Translon, DZL-221 § Free Base	89.6	1072	-15.8037	http://www.selleckchem.com/products/Nefiracetam(Translon).html
Ferroptosis § N/A § Free Base	91.7	1177	3.65559	http://www.selleckchem.com/products/erastin.html						GABA Receptor § Flumazepil, Ro 15-1788, Anexate, Lanexat, Mazicon, Roma § Free Base	90.7	1273	-2.63552	http://www.selleckchem.com/products/Flumazenil.html
FGFR § N/A § Free Base	91.1	1106	-12.7384	http://www.selleckchem.com/products/bgj398-nvp-bgj398.html						GABA Receptor, HDAC § N/A § Free Base	89.5	1225	-7.80743	http://www.selleckchem.com/products/Sodium-valproate.html
FGFR § N/A § Free Base	92	1165	2.97389	http://www.selleckchem.com/products/azd4547.html						Gamma-secretase § LY-450139, LY450139 § Free Base	90	1402	11.264	http://www.selleckchem.com/products/Semagacestat(LY450139).html
FGFR § SSR § Free Base	90.8	1089	-1.34351	http://www.selleckchem.com/products/ssr128129e.html						Gamma-secretase § N/A § Free Base	87	1459	17.4056	http://www.selleckchem.com/products/BMS-708163.html
FGFR, VEGFR § N/A § Free Base	90.7	1379	8.78579	http://www.selleckchem.com/products/PD-173074.html						Gamma-secretase § N/A § Free Base	90.3	1106	-12.7384	http://www.selleckchem.com/products/ly-411575.html
Flt § CT53518 § Free Base	89.9	1315	1.8899	http://www.selleckchem.com/products/Tandutinib-(MLN518).html						Gamma-secretase § N/A § Free Base	87.2	1150	-8.77142	http://www.selleckchem.com/products/yo-01027.html
Flt § N/A § Free Base	90.2	1379	8.78579	http://www.selleckchem.com/products/AC-220.html						Gamma-secretase § N/A § Free Base	90	1418	15.3908	http://www.selleckchem.com/products/mk-0752.html
Flt, Aurora Kinase, VEGFR § N/A § Tartaric Acid	90.8	1518	23.7628	http://www.selleckchem.com/products/ENMD-2076.html						Gamma-secretase § N/A § Free Base	90.9	1462	17.7289	http://www.selleckchem.com/products/fli-06.html
Flt, Bcr-Abl, Aurora Kinase § N/A § Free Base	92.8	1089	-1.34351	http://www.selleckchem.com/products/KW-2449.html						Gamma-secretase, Beta Amyloid § GSI-IX § Free Base	89.3	1179	-6.15686	http://www.selleckchem.com/products/DAPT-GSI-IX.html
Flt, FGFR, PDGFR, VEGFR, c-Kit § CHIR-258 Dilactic acid § Dilactic Acid	93.2	2056	72.9113	http://www.selleckchem.com/products/dovitinib.html						GluR § N/A § Free Base	89.5	1141	1.6105	http://www.selleckchem.com/products/vu-0357121.html
Flt, JAK, c-RET § N/A § Free Base	89.9	1188	-5.34544	http://www.selleckchem.com/products/tg101209.html						GluR § N/A § Free Base	88.1	1459	19.0872	http://www.selleckchem.com/products/adx-47273.html
FLT3 § N/A § Free Base	90.5	1138	-9.85331	http://www.selleckchem.com/products/tcs-359.html						GluR § N/A § Free Base	89.1	1125	0.701577	http://www.selleckchem.com/products/mpep.html
FXR § N/A § Free Base	90.7	1119	0.36073	http://www.selleckchem.com/products/gw-4064.html						GluR § N/A § Free Base	89.5	1076	-2.08201	http://www.selleckchem.com/products/LY2140023(LY404039).html
FXR § N/A § Free Base	91.6	1386	12.5057	http://www.selleckchem.com/products/way-362450.html						GluR § N/A § Free Base	88.2	1112	-0.0369251	http://www.selleckchem.com/products/vu-0361737.html
GABA Receptor § Amidate § Free Base	90.6	1239	-6.29896	http://www.selleckchem.com/products/Etomidate.html						GluR § N/A § Free Base	89.5	1251	7.85937	http://www.selleckchem.com/products/dizocilpine-mk-801.html
GABA Receptor § BN52020 § Free Base	90.3	1076	-2.08201	http://www.selleckchem.com/products/ginkgolide-a.html						GluR § N/A § Free Base	90.4	1190	-5.16512	https://www.selleckchem.com/products/vu-0364439.html
GABA Receptor § D-Bicuculline § Free Base	90.7	1044	-3.89986	http://www.selleckchem.com/products/bicuculline.html						GluR § N/A § Free Base	90.4	1074	-2.19562	http://www.selleckchem.com/products/nmda-n-methyl-d-aspartic-acid.html
GABA Receptor § DM 9384, Translon, DZL-221 § Free Base	91.7	1127	-10.845	http://www.selleckchem.com/products/Nefiracetam(Translon).html						GluR § N/A § Free Base	90.5	1065	-2.70689	http://www.selleckchem.com/products/vu-0364770.html
GABA Receptor § Flumazepil, Ro 15-1788, Anexate, Lanexat, Mazicon, Roma § Free Base	90.3	1312	1.56666	http://www.selleckchem.com/products/Flumazenil.html						GluR § N/A § Maleate	89.8	1132	1.09923	http://www.selleckchem.com/products/mk-801-maleate.html
GABA Receptor, HDAC § N/A § Free Base	90.4	1254	-4.68274	http://www.selleckchem.com/products/Sodium-valproate.html						gp120/CD4 § N/A § Free Base	91.8	1106	-12.7384	http://www.selleckchem.com/products/bms806.html
Gamma-secretase § LY-450139, LY450139 § Free Base	89.3	1426	13.8499	http://www.selleckchem.com/products/Semagacestat(LY450139).html						GPR § N/A § Free Base	84	1788	48.7491	http://www.selleckchem.com/products/GSK1292263.html
Gamma-secretase § N/A § Free Base	90.7	1302	0.489177	http://www.selleckchem.com/products/BMS-708163.html						GPR § N/A § Hydrate	86.9	1270	2.04748	http://www.selleckchem.com/products/tak-875.html
Gamma-secretase § N/A § Free Base	92.5	1358	9.98134	http://www.selleckchem.com/products/ly-411575.html						GPR § N/A § Free Base	89.2	1123	0.587961	http://www.selleckchem.com/products/azd1981.html
Gamma-secretase § N/A § Free Base	91	1337	4.26036	http://www.selleckchem.com/products/fli-06.html						GPR § N/A § Free Base	92	1086	-14.5415	http://www.selleckchem.com/products/gw9508.html
Gamma-secretase § N/A § Free Base	91.5	1283	3.21952	http://www.selleckchem.com/products/yo-01027.html						GSK-3 § N/A § Free Base	86.1	40345	4207.3	http://www.selleckchem.com/products/SB-216763.html
Gamma-secretase § N/A § Free Base	91.7	1273	2.31795	http://www.selleckchem.com/products/mk-0752.html						GSK-3 § GSK-3 Inhibitor IX, 6-bromoindirubin-3-oxime § Free Base	85.4	1774	37.5699	http://www.selleckchem.com/products/bio.html
Gamma-secretase, Beta Amyloid § GSI-IX § Free Base	92.2	1302	4.93252	http://www.selleckchem.com/products/DAPT-GSI-IX.html						GSK-3 § GSK-3¦Â Inhibitor VIII § Free Base	92.1	1172	-6.78796	http://www.selleckchem.com/products/ar-a014418.html
GluR § N/A § Free Base	89.7	1076	-2.08201	http://www.selleckchem.com/products/vu-0357121.html						GSK-3 § N/A § Free Base	88.2	1661	31.1506	http://www.selleckchem.com/products/tideglusib.html
GluR § N/A § Free Base	91.5	1091	-1.22989	http://www.selleckchem.com/products/LY2140023(LY404039).html						GSK-3 § N/A § Free Base	79.6	2279	66.2578	http://www.selleckchem.com/products/1-azakenpaullone.html
GluR § N/A § Free Base	91.8	1076	-2.08201	http://www.selleckchem.com/products/mpep.html						GSK-3 § N/A § Free Base	86.6	2177	60.4634	http://www.selleckchem.com/products/azd1080.html
GluR § N/A § Free Base	92.3	1161	-7.77969	http://www.selleckchem.com/products/adx-47273.html						GSK-3 § N/A § Free Base	87.2	1297	10.4725	http://www.selleckchem.com/products/azd2858.html
GluR § N/A § Free Base	90	1082	-1.74116	http://www.selleckchem.com/products/vu-0361737.html						GSK-3 § N/A § Free Base	89.1	1254	0.604957	http://www.selleckchem.com/products/sb-415286.html
GluR § N/A § Free Base	90.7	1061	-2.93413	http://www.selleckchem.com/products/vu-0364770.html						GSK-3 § N/A § Free Base	90.5	1594	31.9516	http://www.selleckchem.com/products/TWS119.html
GluR § N/A § Free Base	91.6	1057	-3.16136	http://www.selleckchem.com/products/nmda-n-methyl-d-aspartic-acid.html						GSK-3 § N/A § Free Base	90.8	1093	-13.9104	http://www.selleckchem.com/products/Indirubin.html
GluR § N/A § Free Base	91.6	1074	-2.19562	http://www.selleckchem.com/products/dizocilpine-mk-801.html						HCV Protease § LY-570310, MP-424 § Free Base	90.2	1432	14.4964	http://www.selleckchem.com/products/Telaprevir(VX-950).html
GluR § N/A § Free Base	92.4	1285	3.39984	https://www.selleckchem.com/products/vu-0364439.html						HCV Protease § N/A § Free Base	88.1	1603	32.9214	http://www.selleckchem.com/products/BMS-790052.html
GluR § N/A § Maleate	90.8	1057	-3.16136	http://www.selleckchem.com/products/mk-801-maleate.html						HCV Protease § VCH222 § Free Base	86.6	1744	48.1139	http://www.selleckchem.com/products/VX-222.html
gp120/CD4 § N/A § Free Base	92.6	1418	15.3908	http://www.selleckchem.com/products/bms806.html						HDAC § CRA-02478 § Free Base	91.5	2128	89.4892	http://www.selleckchem.com/products/PCI-24781.html
GPR § N/A § Free Base	91.6	1213	-3.0915	http://www.selleckchem.com/products/GSK1292263.html						HDAC § N/A § Chloride	90.2	1067	-16.2545	http://www.selleckchem.com/products/ITF2357(Givinostat).html
GPR § N/A § Hydrate	92.4	1172	-6.78796	http://www.selleckchem.com/products/tak-875.html						HDAC § N/A § Free Base	75.3	3731	262.209	http://www.selleckchem.com/products/MGCD0103(Mocetinostat).html
GPR § N/A § Free Base	89.1	1059	-3.04774	http://www.selleckchem.com/products/azd1981.html						HDAC § N/A § Free Base	88.8	2253	102.958	http://www.selleckchem.com/products/LBH-589.html
GPR § N/A § Free Base	92.2	1223	-2.18993	http://www.selleckchem.com/products/gw9508.html						HDAC § N/A § Free Base	90.2	1057	-3.16136	http://www.selleckchem.com/products/bufexamac.html
GSK-3 § N/A § Free Base	90.6	1451	16.5437	http://www.selleckchem.com/products/SB-216763.html						HDAC § N/A § Free Base	91.8	2044	80.4383	http://www.selleckchem.com/products/Belinostat.html
GSK-3 § GSK-3 Inhibitor IX, 6-bromoindirubin-3-oxime § Free Base	90.3	1170	3.25793	http://www.selleckchem.com/products/bio.html						HDAC § N/A § Free Base	91.9	2087	85.0715	http://www.selleckchem.com/products/LAQ824(NVP-LAQ824).html
GSK-3 § GSK-3¦Â Inhibitor VIII § Free Base	92.5	1125	-11.0254	http://www.selleckchem.com/products/ar-a014418.html						HDAC § N/A § Free Base	83.2	22079	2239.17	http://www.selleckchem.com/products/MC1568.html
GSK-3 § N/A § Free Base	90.4	1108	-0.264157	http://www.selleckchem.com/products/tideglusib.html						HDAC § N/A § Free Base	88.4	1305	5.20299	http://www.selleckchem.com/products/pci-34051.html
GSK-3 § N/A § Free Base	89.3	1134	1.21285	http://www.selleckchem.com/products/azd2858.html						HDAC § N/A § Free Base	89	1355	6.19983	http://www.selleckchem.com/products/Droxinostat.html
GSK-3 § N/A § Free Base	90.3	1161	2.74666	http://www.selleckchem.com/products/1-azakenpaullone.html						HDAC § N/A § Free Base	90.4	2002	75.9129	http://www.selleckchem.com/products/JNJ-26481585.html
GSK-3 § N/A § Free Base	91.3	1305	0.812421	http://www.selleckchem.com/products/TWS119.html						HDAC § OSU-HDAC42 § Free Base	85.9	1964	64.6168	http://www.selleckchem.com/products/AR-42-HDAC-42.html
GSK-3 § N/A § Free Base	91.9	1036	-4.35432	http://www.selleckchem.com/products/azd1080.html						HDAC § SNDX-275 § Free Base	86.8	1846	59.1042	http://www.selleckchem.com/products/MS-275.html
GSK-3 § N/A § Free Base	92.2	1141	-9.58284	http://www.selleckchem.com/products/chir-98014.html						HDAC § TSA § Free Base	87.4	2083	75.3455	http://www.selleckchem.com/products/Trichostatin-A.html
GSK-3 § N/A § Free Base	92.5	1069	-16.0742	http://www.selleckchem.com/products/sb-415286.html						HDAC § 4SC-201, BYK408740 § Free Base	87.8	2025	70.1164	http://www.selleckchem.com/products/resminostat-ras2410.html
GSK-3 § N/A § Free Base	92.8	1121	-11.386	http://www.selleckchem.com/products/Indirubin.html						HDAC § N/A § Free Base	89.1	2076	83.8863	http://www.selleckchem.com/products/SB939.html
HCV Protease § LY-570310, MP-424 § Free Base	91.3	1307	1.02792	http://www.selleckchem.com/products/Telaprevir(VX-950).html						HDAC § N/A § Free Base	74.8	1924	67.5085	http://www.selleckchem.com/products/rocilinostat-acy-1215.html
HCV Protease § N/A § Free Base	90.4	1366	7.38506	http://www.selleckchem.com/products/BMS-790052.html						HDAC § N/A § Free Base	85.4	1968	48.5906	http://www.selleckchem.com/products/rgfp966.html
HCV Protease § VCH222 § Free Base	89	1394	10.402	http://www.selleckchem.com/products/VX-222.html						HDAC § N/A § Free Base	87.7	1130	0.985616	http://www.selleckchem.com/products/tubastatin-a.html
HDAC § CRA-02478 § Free Base	86.8	1624	35.1841	http://www.selleckchem.com/products/PCI-24781.html						HDAC § N/A § Free Base	88.6	1225	6.38236	http://www.selleckchem.com/products/rg2833-rgfp109.html
HDAC § N/A § Chloride	91.8	1110	-12.3777	http://www.selleckchem.com/products/ITF2357(Givinostat).html						HDAC § N/A § Free Base	90.8	1119	0.36073	https://www.selleckchem.com/products/sodium-phenylbutyrate.html
HDAC § N/A § Free Base	82.5	1804	54.5788	http://www.selleckchem.com/products/Belinostat.html						HDAC § N/A § Hydrochloride	91.7	1249	0.154169	http://www.selleckchem.com/products/tubastatin-a-hcl.html
HDAC § N/A § Free Base	88.1	2052	81.3003	http://www.selleckchem.com/products/LBH-589.html						HDAC § PD-123654 § Free Base	90.3	1278	9.39318	http://www.selleckchem.com/products/ci994-tacedinaline.html
HDAC § N/A § Free Base	90.5	1381	9.00128	http://www.selleckchem.com/products/MGCD0103(Mocetinostat).html						HDAC § Scriptide, GCK 1026 § Free Base	87.3	1317	6.28488	https://www.selleckchem.com/products/scriptaid.html
HDAC § N/A § Free Base	91	1059	-3.04774	http://www.selleckchem.com/products/bufexamac.html						HDAC § Zolinza, MK-0683 § Free Base	91.6	2253	102.958	http://www.selleckchem.com/products/Vorinostat-(SAHA).html
HDAC § N/A § Free Base	91.8	2037	79.6841	http://www.selleckchem.com/products/LAQ824(NVP-LAQ824).html						HDAC, EGFR, HER2 § N/A § Free Base	92.7	1991	74.7277	http://www.selleckchem.com/products/CUDC-101.html
HDAC § N/A § Free Base	89.8	2457	124.938	http://www.selleckchem.com/products/MC1568.html						HDAC, PI3K § N/A § Free Base	87.9	1832	52.716	http://www.selleckchem.com/products/cudc-907.html
HDAC § N/A § Free Base	90.4	1860	60.6127	http://www.selleckchem.com/products/JNJ-26481585.html						Hedgehog, P-gp § N/A § Free Base	89.4	7158	631.462	http://www.selleckchem.com/products/GDC-0449.html
HDAC § N/A § Free Base	91	1244	-5.76022	http://www.selleckchem.com/products/Droxinostat.html						Hedgehog/Smoothened § N/A § Free Base	85.4	1646	30.2985	http://www.selleckchem.com/products/purmorphamine.html
HDAC § N/A § Free Base	91.6	1152	-8.59111	http://www.selleckchem.com/products/pci-34051.html						HER2 § N/A § Free Base	82.1	3663	144.88	http://www.selleckchem.com/products/tyrphostin-ag-879-ag-879.html
HDAC § OSU-HDAC42 § Free Base	90.7	1920	60.6499	http://www.selleckchem.com/products/AR-42-HDAC-42.html						HER2 § TAK 165, TAK165 § Free Base	72.7	2305	95.3605	http://www.selleckchem.com/products/Mubritinib-TAK-165.html
HDAC § SNDX-275 § Free Base	90.7	1360	6.73857	http://www.selleckchem.com/products/MS-275.html						HER2, EGFR § N/A § Free Base	89.4	986	-23.5573	http://www.selleckchem.com/products/Neratinib(HKI-272).html
HDAC § TSA § Free Base	91.4	2107	77.5093	http://www.selleckchem.com/products/Trichostatin-A.html						HER2, EGFR § N/A § Free Base	74.2	2262	91.4837	http://www.selleckchem.com/products/arry-380.html
HDAC § 4SC-201, BYK408740 § Free Base	90.9	1183	-5.79623	http://www.selleckchem.com/products/resminostat-ras2410.html						HIF § 2-ME2 § Free Base	90.2	1440	15.3584	http://www.selleckchem.com/products/2-Methoxyestradiol(2ME2).html
HDAC § N/A § Free Base	86.3	1615	34.2144	http://www.selleckchem.com/products/SB939.html						HIF § N/A § Free Base	90.3	1453	16.7592	http://www.selleckchem.com/products/fg-4592.html
HDAC § N/A § Free Base	89.8	1355	6.19983	http://www.selleckchem.com/products/rocilinostat-acy-1215.html						HIF § N/A § Free Base	89.8	1123	0.587961	http://www.selleckchem.com/products/iox2.html
HDAC § N/A § Free Base	90	1099	-0.775427	http://www.selleckchem.com/products/rgfp966.html						Histamine Receptor § Alavert, Claritin § Free Base	90.6	1621	34.8608	http://www.selleckchem.com/products/Loratadine.html
HDAC § N/A § Free Base	91	1059	-3.04774	http://www.selleckchem.com/products/tubastatin-a.html						Histamine Receptor § Allergodil, Rhinolast, Astelin, Optilas, Optivar § Hydrochloride	90.2	1615	33.1518	http://www.selleckchem.com/products/Azelastine-hydrochloride-Astelin.html
HDAC § N/A § Free Base	91.4	1059	-3.04774	http://www.selleckchem.com/products/rg2833-rgfp109.html						Histamine Receptor § Alphacaine, Xylocaine, lignocaine § Free Base	91	1237	-6.51445	http://www.selleckchem.com/products/Lidocaine.html
HDAC § N/A § Free Base	91.9	1061	-2.93413	https://www.selleckchem.com/products/sodium-phenylbutyrate.html						Histamine Receptor § JNJ 7777120 § Free Base	89.8	1413	17.0622	http://www.selleckchem.com/products/jnj-7777120.html
HDAC § N/A § Hydrochloride	92.5	1227	-1.8293	http://www.selleckchem.com/products/tubastatin-a-hcl.html						Histamine Receptor § N/A § 2HCl	90.8	1002	-6.28579	http://www.selleckchem.com/products/betahistine-dihydrochloride.html
HDAC § PD-123654 § Free Base	91.4	1040	-4.12709	http://www.selleckchem.com/products/ci994-tacedinaline.html						Histamine Receptor § N/A § Fumarate	89.4	1376	11.6042	http://www.selleckchem.com/products/ketotifen-fumarate-zaditor.html
HDAC § Scriptide, GCK 1026 § Free Base	90.6	1368	10.8829	https://www.selleckchem.com/products/scriptaid.html						Histamine Receptor § N/A § HCl	88.7	1108	-0.264157	http://www.selleckchem.com/products/tripelennamine-hydrochloride.html
HDAC § Zolinza, MK-0683 § Free Base	88.2	1646	37.5545	http://www.selleckchem.com/products/Vorinostat-(SAHA).html						Histamine Receptor § N/A § Hydrochloride	90	1535	25.9392	http://www.selleckchem.com/products/cyproheptadine-hydrochloride-periactin.html
HDAC, EGFR, HER2 § N/A § Free Base	85.4	1573	29.6889	http://www.selleckchem.com/products/CUDC-101.html						Histamine Receptor § N/A § Maleate	89.7	1451	19.2209	http://www.selleckchem.com/products/azatadine-dimaleate.html
HDAC, PI3K § N/A § Free Base	87.6	2160	82.2877	http://www.selleckchem.com/products/cudc-907.html						Histamine Receptor § N/A § Mesylate	88.9	1437	18.4256	http://www.selleckchem.com/products/benztropine-mesylate.html
Hedgehog, P-gp § N/A § Free Base	90.6	1639	36.8003	http://www.selleckchem.com/products/GDC-0449.html						Histamine Receptor § N/A § Free Base	89.8	1658	30.9802	http://www.selleckchem.com/products/desloratadine.html
Hedgehog/Smoothened § N/A § Free Base	91.3	1091	-1.22989	http://www.selleckchem.com/products/purmorphamine.html						Histamine Receptor § N/A § Free Base	90.1	1072	-15.8037	http://www.selleckchem.com/products/Hesperetin.html
Hedgehog/Smoothened § XL139 § Free Base	91.3	1317	11.6087	http://www.selleckchem.com/products/bms-833923.html						Histamine Receptor § N/A § Free Base	90.3	1315	6.10456	http://www.selleckchem.com/products/lafutidine.html
HER2 § N/A § Free Base	84	2136	58.1343	http://www.selleckchem.com/products/tyrphostin-ag-879-ag-879.html						Histamine Receptor § N/A § Free Base	90.3	1082	-1.74116	https://www.selleckchem.com/products/levodropropizine.html
HER2 § TAK 165, TAK165 § Free Base	91	1239	-0.747406	http://www.selleckchem.com/products/Mubritinib-TAK-165.html						Histamine Receptor § N/A § Free Base	90.6	1061	-2.93413	http://www.selleckchem.com/products/bepotastine-besilate.html
HER2, EGFR § N/A § Free Base	92.6	1074	-15.6234	http://www.selleckchem.com/products/Neratinib(HKI-272).html						Histamine Receptor § N/A § Free Base	90.7	1082	-14.9021	http://www.selleckchem.com/products/famotidine-pepcid.html
HER2, EGFR § N/A § Free Base	91.4	1218	-2.64071	http://www.selleckchem.com/products/arry-380.html						Histamine Receptor § N/A § Fumarate	89.3	1767	37.1722	http://www.selleckchem.com/products/rupatadine-fumarate.html
HIF § 2-ME2 § Free Base	89.9	1376	8.46254	http://www.selleckchem.com/products/2-Methoxyestradiol(2ME2).html						Histamine Receptor § N/A § HCl	89.6	1099	-0.775427	https://www.selleckchem.com/products/histamine-2hcl.html
HIF § N/A § Free Base	88.9	1400	11.0485	http://www.selleckchem.com/products/fg-4592.html						Histamine Receptor § N/A § HCl	90.2	1110	-0.150541	http://www.selleckchem.com/products/cyclizine-2hcl.html
HIF § N/A § Free Base	92.2	1063	-2.82051	http://www.selleckchem.com/products/iox2.html						Histamine Receptor § N/A § HCl	91.9	1150	-8.77142	http://www.selleckchem.com/products/roxatidine-acetate-hcl.html
Histamine Receptor § Alavert, Claritin § Free Base	90.3	1400	11.0485	http://www.selleckchem.com/products/Loratadine.html						Histamine Receptor § N/A § Maleate	89.5	1295	4.30141	http://www.selleckchem.com/products/brompheniramine.html
Histamine Receptor § Allergodil, Rhinolast, Astelin, Optilas, Optivar § Hydrochloride	92	1218	-2.64071	http://www.selleckchem.com/products/Azelastine-hydrochloride-Astelin.html						Histamine Receptor § Opatanol, Pataday, Patanase, Allelock § Hydrochloride	91.1	1268	1.86716	http://www.selleckchem.com/products/Olopatadine-hydrochloride(Opatanol).html
Histamine Receptor § Alphacaine, Xylocaine, lignocaine § Free Base	90.6	1325	2.96738	http://www.selleckchem.com/products/Lidocaine.html						Histamine Receptor § Piriton § Maleate	91.8	1251	0.334484	http://www.selleckchem.com/products/Chlorpheniramine-maleate.html
Histamine Receptor § JNJ 7777120 § Free Base	91	1065	-2.70689	http://www.selleckchem.com/products/jnj-7777120.html						Histamine Receptor § Tavist, Agasten § Free Base	89.8	1972	65.338	http://www.selleckchem.com/products/Clemastine-Fumarate.html
Histamine Receptor § N/A § 2HCl	90.4	1059	-3.04774	http://www.selleckchem.com/products/betahistine-dihydrochloride.html						Histamine Receptor § Zyrtec, Reactine § Hydrochloride	89.7	1345	5.12235	http://www.selleckchem.com/products/Cetirizine-di-hcl.html
Histamine Receptor § N/A § Fumarate	91.9	1093	-13.9104	http://www.selleckchem.com/products/ketotifen-fumarate-zaditor.html						Histone Acetyltransferase § N/A § Free Base	68.1	1754	36.4337	http://www.selleckchem.com/products/c646.html
Histamine Receptor § N/A § HCl	91	1044	-3.89986	http://www.selleckchem.com/products/tripelennamine-hydrochloride.html						Histone demethylases § N/A § Free Base	87.8	1152	2.23539	http://www.selleckchem.com/products/og-l002.html
Histamine Receptor § N/A § Hydrochloride	91.2	1156	-8.23048	http://www.selleckchem.com/products/cyproheptadine-hydrochloride-periactin.html						Histone Methyltransferase § E7438 § Free Base	91	1337	12.7448	http://www.selleckchem.com/products/epz-6438.html
Histamine Receptor § N/A § Maleate	91.1	1197	4.79174	http://www.selleckchem.com/products/azatadine-dimaleate.html						Histone Methyltransferase § HMTase Inhibitor IX § Free Base	90.7	943	-9.63745	http://www.selleckchem.com/products/mm-102.html
Histamine Receptor § N/A § Mesylate	91.5	1101	-0.661811	http://www.selleckchem.com/products/benztropine-mesylate.html						Histone Methyltransferase § N/A § Free Base	74.3	1251	7.85937	https://www.selleckchem.com/products/epz004777.html
Histamine Receptor § N/A § Free Base	90.1	1072	-2.30924	http://www.selleckchem.com/products/bepotastine-besilate.html						Histone Methyltransferase § N/A § Free Base	85.3	2257	65.0081	http://www.selleckchem.com/products/epz005687.html
Histamine Receptor § N/A § Free Base	90.7	1179	-6.15686	http://www.selleckchem.com/products/famotidine-pepcid.html						Histone Methyltransferase § N/A § Free Base	86.7	2099	56.0324	http://www.selleckchem.com/products/sgc-0946.html
Histamine Receptor § N/A § Free Base	91.3	1134	1.21285	http://www.selleckchem.com/products/desloratadine.html						Histone Methyltransferase § N/A § Free Base	87.8	2428	74.7222	http://www.selleckchem.com/products/unc1999.html
Histamine Receptor § N/A § Free Base	92.1	1038	-18.8691	http://www.selleckchem.com/products/Hesperetin.html						Histone Methyltransferase § N/A § Free Base	88.6	1188	4.28047	http://www.selleckchem.com/products/3-deazaneplanocin-a-dznep.html
Histamine Receptor § N/A § Free Base	92.2	1138	-9.85331	http://www.selleckchem.com/products/lafutidine.html						Histone Methyltransferase § N/A § HCl	90	1147	1.95135	http://www.selleckchem.com/products/epz004777-hcl.html
Histamine Receptor § N/A § Free Base	92.3	1061	-2.93413	https://www.selleckchem.com/products/levodropropizine.html						HIV Protease § ABT-378 § Free Base	82.6	1609	33.5679	http://www.selleckchem.com/products/Lopinavir.html
Histamine Receptor § N/A § Fumarate	90.6	1179	3.7692	http://www.selleckchem.com/products/rupatadine-fumarate.html						HIV Protease § Agenerase § Free Base	89.4	1325	2.96738	http://www.selleckchem.com/products/Amprenavir-(Agenerase).html
Histamine Receptor § N/A § HCl	89	1022	-5.14963	http://www.selleckchem.com/products/cyclizine-2hcl.html						HIV Protease § BMS-232632-05, Reyataz § Sulfate	91.4	1535	25.5945	http://www.selleckchem.com/products/Atazanavir.html
Histamine Receptor § N/A § HCl	90.8	1134	1.21285	https://www.selleckchem.com/products/histamine-2hcl.html						HIV Protease § Norvir, Norvir Softgel § Free Base	91.5	1266	-3.38976	http://www.selleckchem.com/products/Ritonavir.html
Histamine Receptor § N/A § HCl	90.9	1170	-6.96827	http://www.selleckchem.com/products/roxatidine-acetate-hcl.html						HIV Protease § Prezista, TMC114 § Ethanolate	91	1327	3.18288	http://www.selleckchem.com/products/Darunavir-Ethanolate(Prezista).html
Histamine Receptor § N/A § Maleate	89.1	1190	-5.16512	http://www.selleckchem.com/products/brompheniramine.html						HMG-CoA Reductase § N/A § Calcium	88.9	1261	8.42745	http://www.selleckchem.com/products/atorvastatin-calcium-lipitor.html
Histamine Receptor § Opatanol, Pataday, Patanase, Allelock § Hydrochloride	91.8	1209	-3.45213	http://www.selleckchem.com/products/Olopatadine-hydrochloride(Opatanol).html						HMG-CoA Reductase § N/A § Free Base	84.1	1392	13.0467	http://www.selleckchem.com/products/lovastatin-mevacor.html
Histamine Receptor § Piriton § Maleate	91.4	1112	-12.1974	http://www.selleckchem.com/products/Chlorpheniramine-maleate.html						HMG-CoA Reductase § Selektine § Free Base	89.5	1034	-4.46794	http://www.selleckchem.com/products/pravastatin-pravachol.html
Histamine Receptor § Tavist, Agasten § Free Base	91.8	1366	10.7026	http://www.selleckchem.com/products/Clemastine-Fumarate.html						HMG-CoA Reductase § Vastin § Sodium	88.4	1426	16.112	http://www.selleckchem.com/products/Fluvastatin-Sodium(Lescol).htm
Histamine Receptor § Zyrtec, Reactine § Hydrochloride	90.2	1230	-7.26869	http://www.selleckchem.com/products/Cetirizine-di-hcl.html						HMG-CoA Reductase § ZD4522 § Free Base	91.4	1268	1.86716	http://www.selleckchem.com/products/Rosuvastatin-calcium(Crestor).html
Histone Acetyltransferase § N/A § Free Base	88.3	1161	2.74666	http://www.selleckchem.com/products/c646.html						HSP (e.g. HSP90) § N/A § Free Base	90.2	1828	40.6375	https://www.selleckchem.com/products/xl888.html
Histone demethylases § N/A § Free Base	90.6	1028	-4.80878	http://www.selleckchem.com/products/og-l002.html						HSP § CCT0129397 § Free Base	92.9	1942	69.448	http://www.selleckchem.com/products/ver-49009.html
Histone Methyltransferase § E7438 § Free Base	91.7	1053	-3.38859	http://www.selleckchem.com/products/epz-6438.html						HSP § CNF2024 § Free Base	90.1	1920	67.0775	http://www.selleckchem.com/products/BIIB021.html
Histone Methyltransferase § HMTase Inhibitor IX § Free Base	91.2	986	-7.19471	http://www.selleckchem.com/products/mm-102.html						HSP § N/A § Free Base	86.1	1906	59.3877	http://www.selleckchem.com/products/pf-04929113.html
Histone Methyltransferase § N/A § Free Base	90.2	1130	0.985616	http://www.selleckchem.com/products/sgc-0946.html						HSP § N/A § Free Base	89	1376	8.46254	http://www.selleckchem.com/products/ganetespib-sta-9090.html
Histone Methyltransferase § N/A § Free Base	90.2	1108	-0.264157	http://www.selleckchem.com/products/epz005687.html						HSP § N/A § Free Base	90.5	2911	173.856	http://www.selleckchem.com/products/NVP-AUY922.html
Histone Methyltransferase § N/A § Free Base	90.3	1213	5.70067	http://www.selleckchem.com/products/unc1999.html						HSP § N/A § Free Base	91.8	1877	62.4444	http://www.selleckchem.com/products/17-AAG(Geldanamycin).html
Histone Methyltransferase § N/A § Free Base	90.5	1125	0.701577	http://www.selleckchem.com/products/3-deazaneplanocin-a-dznep.html						HSP § N/A § Free Base	65.4	2202	86.0743	http://www.selleckchem.com/products/geldanamycin.html
Histone Methyltransferase § N/A § Free Base	91.1	1040	-4.12709	https://www.selleckchem.com/products/epz004777.html						HSP § N/A § Free Base	85.1	1702	40.9955	http://www.selleckchem.com/products/snx-2112.html
Histone Methyltransferase § N/A § HCl	91.6	1093	-1.11627	http://www.selleckchem.com/products/epz004777-hcl.html						HSP § N/A § Free Base	85.1	1725	34.7863	http://www.selleckchem.com/products/nms-e973.html
HIV Protease § ABT-378 § Free Base	90.2	1358	6.52307	http://www.selleckchem.com/products/Lopinavir.html						HSP § N/A § Free Base	89.9	1400	13.768	http://www.selleckchem.com/products/kw-2478.html
HIV Protease § Agenerase § Free Base	90.2	1266	-3.38976	http://www.selleckchem.com/products/Amprenavir-(Agenerase).html						HSP § N/A § Free Base	90	1968	72.2495	http://www.selleckchem.com/products/at13387.html
HIV Protease § BMS-232632-05, Reyataz § Sulfate	90.3	1297	-0.0495642	http://www.selleckchem.com/products/Atazanavir.html						HSP § NSC 707545 § Hydrochloride	89.4	1972	65.338	http://www.selleckchem.com/products/17-DMAG,Hydrochloride-Salt.html
HIV Protease § Norvir, Norvir Softgel § Free Base	90.5	1256	-4.46724	http://www.selleckchem.com/products/Ritonavir.html						HSP § STA-4783 § Free Base	90.1	1492	20.9613	http://www.selleckchem.com/products/Elesclomol.html
HIV Protease § Prezista, TMC114 § Ethanolate	91.4	1246	-5.54472	http://www.selleckchem.com/products/Darunavir-Ethanolate(Prezista).html						http://www.selleckchem.com/products/Acetylcholine-chloride.html	89.3	1093	-13.9104	http://www.selleckchem.com/products/Acetylcholine-chloride.html
HMG-CoA Reductase § N/A § Calcium	90.4	1084	-1.62754	http://www.selleckchem.com/products/atorvastatin-calcium-lipitor.html						http://www.selleckchem.com/products/astragaloside-a.html	89.9	1106	-12.7384	http://www.selleckchem.com/products/astragaloside-a.html
HMG-CoA Reductase § N/A § Free Base	92.8	1084	-14.7218	http://www.selleckchem.com/products/lovastatin-mevacor.html						http://www.selleckchem.com/products/betulinic-acid.html	87.3	1235	6.95044	http://www.selleckchem.com/products/betulinic-acid.html
HMG-CoA Reductase § Selektine § Free Base	90.5	1097	-0.889043	http://www.selleckchem.com/products/pravastatin-pravachol.html						http://www.selleckchem.com/products/ctep.html	87.5	1206	5.30301	http://www.selleckchem.com/products/ctep.html
HMG-CoA Reductase § Vastin § Sodium	90.5	1163	-7.59938	http://www.selleckchem.com/products/Fluvastatin-Sodium(Lescol).htm						http://www.selleckchem.com/products/Imatinib(STI571).html	88	1874	56.5026	http://www.selleckchem.com/products/Imatinib(STI571).html
HMG-CoA Reductase § ZD4522 § Free Base	91.2	1242	-0.476933	http://www.selleckchem.com/products/Rosuvastatin-calcium(Crestor).html						http://www.selleckchem.com/products/PD-0332991.html	91.4	1815	55.764	http://www.selleckchem.com/products/PD-0332991.html
HSP (e.g. HSP90) § N/A § Free Base	88.8	1429	17.9712	https://www.selleckchem.com/products/xl888.html						Hydroxylase § Accutane, Amnesteem, Claravis, Sotret § Free Base	90.7	1426	13.8499	http://www.selleckchem.com/products/Isotretinoin.html
HSP § CCT0129397 § Free Base	90.6	1512	23.1163	http://www.selleckchem.com/products/ver-49009.html						I¦ÊB/IKK § N/A § Free Base	79.1	2599	84.4364	http://www.selleckchem.com/products/bay-11-7082-bay-11-7821.html
HSP § CNF2024 § Free Base	90.4	1618	34.5376	http://www.selleckchem.com/products/BIIB021.html						I¦ÊB/IKK § N/A § Free Base	88.3	1405	16.6078	http://www.selleckchem.com/products/sc-514.html
HSP § N/A § Free Base	89.2	1603	32.9214	http://www.selleckchem.com/products/NVP-AUY922.html						I¦ÊB/IKK § N/A § Free Base	89.1	1130	-10.5746	http://www.selleckchem.com/products/bms-345541.html
HSP § N/A § Free Base	89.9	1283	-1.55804	http://www.selleckchem.com/products/ganetespib-sta-9090.html						I¦ÊB/IKK § RTA 402, TP-155, NSC 713200, CDDO Methyl Ester § Free Base	89.6	1076	-2.08201	http://www.selleckchem.com/products/bardoxolone-methyl.html
HSP § N/A § Free Base	91.4	1754	49.1913	http://www.selleckchem.com/products/17-AAG(Geldanamycin).html						IAP § Embelic Acid § Free Base	88.7	1350	13.4833	https://www.selleckchem.com/products/embelin.html
HSP § N/A § Free Base	92.3	2177	83.8203	http://www.selleckchem.com/products/pf-04929113.html						IDO § N/A § Free Base	88.5	1268	8.8251	http://www.selleckchem.com/products/nlg919.html
HSP § N/A § Free Base	88.9	1193	4.56451	http://www.selleckchem.com/products/nms-e973.html						IGF-1, ALK § N/A § Free Base	64	1561	28.2833	http://www.selleckchem.com/products/gsk1838705a.html
HSP § N/A § Free Base	90.8	1426	13.8499	http://www.selleckchem.com/products/at13387.html						IGF-1R § AEW541 § Free Base	76.6	2534	133.235	http://www.selleckchem.com/products/NVP-AEW541.html
HSP § N/A § Free Base	91.5	1764	46.5853	http://www.selleckchem.com/products/geldanamycin.html						IGF-1R § N/A § Free Base	61.4	2660	146.811	http://www.selleckchem.com/products/BMS-754807.html
HSP § N/A § Free Base	91.8	1110	-12.3777	http://www.selleckchem.com/products/kw-2478.html						IGF-1R § N/A § Free Base	82.2	3286	214.262	http://www.selleckchem.com/products/ag-1024-tyrphostin.html
HSP § N/A § Free Base	92.5	1384	12.3254	http://www.selleckchem.com/products/snx-2112.html						IGF-1R § N/A § Free Base	86.7	2249	90.3117	http://www.selleckchem.com/products/OSI-906.html
HSP § NSC 707545 § Hydrochloride	92.2	1744	44.7821	http://www.selleckchem.com/products/17-DMAG,Hydrochloride-Salt.html						IGF-1R § N/A § Free Base	89.3	2128	89.4892	http://www.selleckchem.com/products/GSK1904529A.html
HSP § STA-4783 § Free Base	88.4	1456	17.0824	http://www.selleckchem.com/products/Elesclomol.html						IKK § N/A § Free Base	91	1453	19.3346	http://www.selleckchem.com/products/tpca-1.html
http://www.selleckchem.com/products/Acetylcholine-chloride.html	91.4	1061	-16.7954	http://www.selleckchem.com/products/Acetylcholine-chloride.html						IKK § N/A § Free Base	86.1	2558	82.1072	http://www.selleckchem.com/products/ikk-16.html
http://www.selleckchem.com/products/astragaloside-a.html	90.9	1061	-16.7954	http://www.selleckchem.com/products/astragaloside-a.html						IL Receptor § Decadron § Free Base	90.4	1325	2.96738	http://www.selleckchem.com/products/Dexamethasone.html
http://www.selleckchem.com/products/betulinic-acid.html	90	1061	-2.93413	http://www.selleckchem.com/products/betulinic-acid.html						Integrase § N/A § Free Base	85	1555	27.7424	http://www.selleckchem.com/products/Elvitegravir.html
http://www.selleckchem.com/products/ctep.html	89.7	1032	-4.58155	http://www.selleckchem.com/products/ctep.html						Integrase § N/A § Free Base	89	1110	-12.3777	http://www.selleckchem.com/products/mk-2048.html
http://www.selleckchem.com/products/Imatinib(STI571).html	92	1337	8.08803	http://www.selleckchem.com/products/Imatinib(STI571).html						Integrase § Dolutegravir § Free Base	88.5	1251	0.334484	http://www.selleckchem.com/products/s-gsk1349572.html
http://www.selleckchem.com/products/PD-0332991.html	91.8	1332	3.72162	http://www.selleckchem.com/products/PD-0332991.html						Integrase § Isentress § Free Base	90.4	1278	2.76874	http://www.selleckchem.com/products/Raltegravir-(MK-0518).html
http://www.selleckchem.com/products/pf-562271.html	87.2	1804	39.2741	http://www.selleckchem.com/products/pf-562271.html						JAK § N/A § Free Base	77.9	2442	75.5175	http://www.selleckchem.com/products/wp1066.html
Hydroxylase § Accutane, Amnesteem, Claravis, Sotret § Free Base	91.1	1230	-7.26869	http://www.selleckchem.com/products/Isotretinoin.html						JAK § N/A § Free Base	86.2	2524	115.105	http://www.selleckchem.com/products/tg-101348.html
I¦ÊB/IKK § N/A § Free Base	88.8	1163	2.86028	http://www.selleckchem.com/products/bay-11-7082-bay-11-7821.html						JAK § INCB 28050 § Free Base	84.1	1242	7.3481	http://www.selleckchem.com/products/baricitinib-ly3009104.html
I¦ÊB/IKK § N/A § Free Base	91.9	1143	-9.40253	http://www.selleckchem.com/products/bms-345541.html						JAK § N/A § Citrate	90.7	1127	0.815193	http://www.selleckchem.com/products/CP-690550.html
I¦ÊB/IKK § N/A § Free Base	92.3	1097	-0.889043	http://www.selleckchem.com/products/sc-514.html						JAK § N/A § Free Base	76.5	1345	8.80929	http://www.selleckchem.com/products/AZ-960.html
I¦ÊB/IKK § RTA 402, TP-155, NSC 713200, CDDO Methyl Ester § Free Base	87.9	1130	0.985616	http://www.selleckchem.com/products/bardoxolone-methyl.html						JAK § N/A § Free Base	85.8	1451	19.2209	http://www.selleckchem.com/products/pacritinib-sb1518.html
IAP § Embelic Acid § Free Base	89.8	1076	-2.08201	https://www.selleckchem.com/products/embelin.html						JAK § N/A § Free Base	86.9	1509	22.793	http://www.selleckchem.com/products/INCB18424.html
IAP § N/A § Free Base	81	1195	4.67813	http://www.selleckchem.com/products/gdc-0152.html						JAK § N/A § Free Base	88.3	1181	3.88282	http://www.selleckchem.com/products/s-ruxolitinib.html
IDO § N/A § Free Base	92.2	1076	-2.08201	http://www.selleckchem.com/products/nlg919.html						JAK § N/A § Free Base	89.9	4237	177.488	http://www.selleckchem.com/products/xl019.html
IGF-1, ALK § N/A § Free Base	92.1	1065	-16.4348	http://www.selleckchem.com/products/gsk1838705a.html						JAK § N/A § Free Base	93.4	1366	14.3923	http://www.selleckchem.com/products/cep33779.html
IGF-1R § ADW742 § Free Base	89.3	1348	5.44559	http://www.selleckchem.com/products/NVP-ADW742.html						JAK § N/A § HCl	82.6	1597	31.529	http://www.selleckchem.com/products/zm-39923-hcl.html
IGF-1R § AEW541 § Free Base	91.6	1373	8.1393	http://www.selleckchem.com/products/NVP-AEW541.html						JAK § N/A § HCl	86.8	2391	103.114	http://www.selleckchem.com/products/nvp-bsk805.html
IGF-1R § N/A § Free Base	76.3	1863	60.9359	http://www.selleckchem.com/products/BMS-754807.html						JAK, EGFR § N/A § Free Base	88.8	2083	84.6405	http://www.selleckchem.com/products/AG-490.html
IGF-1R § N/A § Free Base	90.9	1429	14.1732	http://www.selleckchem.com/products/ag-1024-tyrphostin.html						JAK, EGFR § N/A § Free Base	91	1093	-1.11627	http://www.selleckchem.com/products/whi-p154.html
IGF-1R § N/A § Free Base	91	1532	25.2713	http://www.selleckchem.com/products/GSK1904529A.html						Kinesin § N/A § Free Base	89.4	1683	39.2825	http://www.selleckchem.com/products/az-3146.html
IGF-1R § N/A § Free Base	92	1495	22.3329	http://www.selleckchem.com/products/pq-401.html						Kinesin § N/A § Free Base	90.6	1405	11.5872	http://www.selleckchem.com/products/mpi-0479605.html
IGF-1R § N/A § Free Base	92.5	1125	-11.0254	http://www.selleckchem.com/products/OSI-906.html						Kinesin § N/A § Hydrochloride	67.3	2279	93.0164	http://www.selleckchem.com/products/SB-743921.html
IKK § N/A § Free Base	92.2	1046	-3.78624	http://www.selleckchem.com/products/tpca-1.html						Liver X Receptor § GW-3965 § hydrochloride	73	2087	75.7062	http://www.selleckchem.com/products/gw3965.html
IKK § N/A § Free Base	91.6	1132	1.09923	http://www.selleckchem.com/products/ikk-16.html						Liver X Receptor § N/A § Free Base	87.4	1421	17.5167	http://www.selleckchem.com/products/t0901317.html
IL Receptor § Decadron § Free Base	91.4	1350	5.66109	http://www.selleckchem.com/products/Dexamethasone.html						LPA Receptor § N/A § Free Base	89.8	1119	0.36073	http://www.selleckchem.com/products/ki16198.html
Integrase § N/A § Free Base	91.2	1145	-9.22221	http://www.selleckchem.com/products/Elvitegravir.html						LPA Receptor § N/A § Free Base	90.4	1462	17.7289	http://www.selleckchem.com/products/Ki16425.html
Integrase § N/A § Free Base	90.4	1065	-16.4348	http://www.selleckchem.com/products/mk-2048.html						MAO § FCE-28073(R-isomer), PNU-151774E, NW-1015 § Mesylate	90.6	1470	18.5909	http://www.selleckchem.com/products/Safinamide-mesilate.html
Integrase § Dolutegravir § Free Base	90.1	1078	-15.2628	http://www.selleckchem.com/products/s-gsk1349572.html						MAO § N/A § Free Base	90.5	1046	-3.78624	http://www.selleckchem.com/products/moclobemide.html
Integrase § Isentress § Free Base	90.4	1117	-11.7466	http://www.selleckchem.com/products/Raltegravir-(MK-0518).html						MAO § N/A § Mesylate	90.7	1012	-21.2132	http://www.selleckchem.com/products/rasagiline-mesylate.html
Integrase § N/A § Free Base	91.3	1275	-2.42002	http://www.selleckchem.com/products/BMS-707035.html						MAO § N/A § Salt	92	1123	0.587961	http://www.selleckchem.com/products/tranylcypromine-2-pcpa-hcl.html
JAK § CYT 11387 § Free Base	90	1839	53.3471	http://www.selleckchem.com/products/Cyt387.html						Mdm2 § N/A § Free Base	89.2	1664	39.494	http://www.selleckchem.com/products/Nutlin-3.html
JAK § N/A § Free Base	88.1	1186	-5.52575	http://www.selleckchem.com/products/LY2784544.html						MEK § GSK212 § Free Base	88.6	2400	103.925	http://www.selleckchem.com/products/gsk1120212-(jtp-74057).html
JAK § N/A § Free Base	88.4	1256	8.14341	http://www.selleckchem.com/products/wp1066.html						MEK § N/A § Free Base	89.4	1950	70.31	http://www.selleckchem.com/products/CI-1040-(PD184352).html
JAK § N/A § Free Base	92.8	1342	8.53882	http://www.selleckchem.com/products/tg-101348.html						MEK § N/A § Free Base	89	1532	25.2713	http://www.selleckchem.com/products/BIX-02188.html
JAK § INCB 28050 § Free Base	90.9	1099	-0.775427	http://www.selleckchem.com/products/baricitinib-ly3009104.html						MEK § N/A § Free Base	90.6	2314	109.53	http://www.selleckchem.com/products/PD318088.html
JAK § N/A § Citrate	91.7	1097	-0.889043	http://www.selleckchem.com/products/CP-690550.html						MEK § N/A § Free Base	91.4	2323	110.5	http://www.selleckchem.com/products/BIX-02189.html
JAK § N/A § Free Base	89	1307	1.02792	http://www.selleckchem.com/products/INCB18424.html						MEK § N/A § Free Base	91.6	2355	113.948	http://www.selleckchem.com/products/AS703026.html
JAK § N/A § Free Base	89.5	1143	1.72412	http://www.selleckchem.com/products/pacritinib-sb1518.html						MEK § N/A § Free Base	92.3	2447	123.861	http://www.selleckchem.com/products/PD-0325901.html
JAK § N/A § Free Base	91.8	994	-6.74025	http://www.selleckchem.com/products/s-ruxolitinib.html						MEK § ARRY-142886 § Free Base	91.8	2539	133.774	http://www.selleckchem.com/products/AZD6244.html
JAK § N/A § Free Base	92	1150	2.12177	http://www.selleckchem.com/products/xl019.html						MEK § N/A § Free Base	86.8	3016	159.462	http://www.selleckchem.com/products/AZD8330(ARRY-424704).html
JAK § N/A § Free Base	92.5	1147	-9.0419	http://www.selleckchem.com/products/AZ-960.html						MEK § N/A § Free Base	87.6	3671	218.516	http://www.selleckchem.com/products/tak-733.html
JAK § N/A § Free Base	93.1	1053	-3.38859	http://www.selleckchem.com/products/cep33779.html						MEK § N/A § Free Base	87.1	1467	18.2676	http://www.selleckchem.com/products/PD-98059.html
JAK § N/A § HCl	90.6	1202	-4.08323	http://www.selleckchem.com/products/nvp-bsk805.html						MEK § N/A § Free Base	89.4	3413	130.678	http://www.selleckchem.com/products/mek162.html
JAK § N/A § HCl	93.5	1036	-19.0494	http://www.selleckchem.com/products/zm-39923-hcl.html						MEK § N/A § Free Base	89.5	2905	173.209	http://www.selleckchem.com/products/U0126.html
JAK, EGFR § N/A § Free Base	90.8	1072	-2.30924	http://www.selleckchem.com/products/whi-p154.html						MEK § N/A § Free Base	89.9	2301	108.13	http://www.selleckchem.com/products/SL327.html
JAK, EGFR § N/A § Free Base	91.4	1386	9.54002	http://www.selleckchem.com/products/AG-490.html						Methyltransferase § N/A § Free Base	88.9	1147	1.95135	http://www.selleckchem.com/products/epz-5676.html
JNK § N/A § Free Base	85.3	1910	66.0001	http://www.selleckchem.com/products/SP600125.html						Methyltransferase § N/A § HCl	88.9	1728	34.9567	http://www.selleckchem.com/products/bix-01294.html
Kinesin § N/A § Free Base	91.3	1400	11.0485	http://www.selleckchem.com/products/Ispinesib-mesilate(SB-715992).html						Microtubule Associated § CK-0944636 § Free Base	89	1310	1.35116	http://www.selleckchem.com/products/ck-636.html
Kinesin § N/A § Free Base	90.4	1273	-2.63552	http://www.selleckchem.com/products/mpi-0479605.html						MMP § Batimastat § Free Base	91	1114	0.0766906	https://www.selleckchem.com/products/bb-94.html
Kinesin § N/A § Free Base	92.1	1130	-10.5746	http://www.selleckchem.com/products/az-3146.html						MMP § STK029746 § Free Base	81.8	1808	39.5013	http://www.selleckchem.com/products/nsc-405020.html
Kinesin § N/A § Hydrochloride	89.7	1270	2.04748	http://www.selleckchem.com/products/SB-743921.html						mTOR § N/A § Free Base	90.9	1655	38.5243	http://www.selleckchem.com/products/Rapamycin.html
Liver X Receptor § GW-3965 § hydrochloride	90.9	1246	-0.116303	http://www.selleckchem.com/products/gw3965.html						mTOR § N/A § Free Base	92.6	2185	60.9179	http://www.selleckchem.com/products/ink128.html
Liver X Receptor § N/A § Free Base	90.9	1080	-1.85478	http://www.selleckchem.com/products/t0901317.html						mTOR § N/A § Free Base	93.7	1335	4.04487	http://www.selleckchem.com/products/WYE-354.html
LPA Receptor § N/A § Free Base	89.9	1051	-3.5022	http://www.selleckchem.com/products/ki16198.html						mTOR § N/A § Free Base	94.2	1529	24.948	http://www.selleckchem.com/products/KU-0063794.html
LPA Receptor § N/A § Free Base	90	1246	-5.54472	http://www.selleckchem.com/products/Ki16425.html						mTOR § AP23573, MK-8669 § Free Base	93.4	1467	18.2676	http://www.selleckchem.com/products/Deforolimus.html
MAO § FCE-28073(R-isomer), PNU-151774E, NW-1015 § Mesylate	90.2	1335	4.04487	http://www.selleckchem.com/products/Safinamide-mesilate.html						mTOR § Certican, Zortress, Afinitor § Free Base	92.3	1526	24.6248	http://www.selleckchem.com/products/Everolimus(RAD001).html
MAO § N/A § Free Base	91.3	1059	-3.04774	http://www.selleckchem.com/products/moclobemide.html						mTOR § N/A § Free Base	79.3	2107	77.5093	http://www.selleckchem.com/products/way-600.html
MAO § N/A § Mesylate	91.9	1099	-13.3695	http://www.selleckchem.com/products/rasagiline-mesylate.html						mTOR § N/A § Free Base	81.7	1655	30.8097	http://www.selleckchem.com/products/torin-2.html
MAO § N/A § Salt	91.2	1089	-1.34351	http://www.selleckchem.com/products/tranylcypromine-2-pcpa-hcl.html						mTOR § N/A § Free Base	87.6	972	-24.8195	http://www.selleckchem.com/products/OSI027.html
Mdm2 § N/A § Free Base	91.1	1317	2.1054	http://www.selleckchem.com/products/Nutlin-3.html						mTOR § N/A § Free Base	93.6	1808	39.5013	http://www.selleckchem.com/products/azd2014.html
MEK § GSK212 § Free Base	92.3	1202	-4.08323	http://www.selleckchem.com/products/gsk1120212-(jtp-74057).html						mTOR § N/A § Free Base	93.8	2707	151.875	http://www.selleckchem.com/products/AZD8055.html
MEK § N/A § Free Base	89.7	1397	10.7253	http://www.selleckchem.com/products/CI-1040-(PD184352).html						mTOR § N/A § Free Base	93.9	1024	-5.03602	http://www.selleckchem.com/products/torin-1.html
MEK § N/A § Free Base	90.4	2013	77.0981	http://www.selleckchem.com/products/PD-0325901.html						mTOR § N/A § Free Base	72	8244	405.117	http://www.selleckchem.com/products/etp-46464.html
MEK § N/A § Free Base	90.5	1731	46.7131	http://www.selleckchem.com/products/AS703026.html						mTOR § N/A § Free Base	88.7	1972	72.6805	http://www.selleckchem.com/products/Temsirolimus.html
MEK § N/A § Free Base	90.9	1280	-1.88128	http://www.selleckchem.com/products/BIX-02188.html						mTOR § N/A § Free Base	91.8	1261	8.42745	http://www.selleckchem.com/products/wye-125132.html
MEK § N/A § Free Base	91.9	1453	16.7592	http://www.selleckchem.com/products/PD318088.html						mTOR § N/A § Free Base	93.4	994	-6.74025	http://www.selleckchem.com/products/xl388.html
MEK § N/A § Free Base	93	1263	-3.713	http://www.selleckchem.com/products/BIX-02189.html						mTOR § P529 § Free Base	83.8	1170	-6.96827	http://www.selleckchem.com/products/Palomid-529-P529.html
MEK § ARRY-142886 § Free Base	90.3	1696	42.942	http://www.selleckchem.com/products/AZD6244.html						mTOR § RG7603 § Free Base	88.8	1426	17.8007	https://www.selleckchem.com/products/gdc-0349.html
MEK § N/A § Free Base	87.5	1976	65.6987	http://www.selleckchem.com/products/AZD8330(ARRY-424704).html						mTOR § TORKinib § Free Base	91.4	1230	-1.55882	http://www.selleckchem.com/products/PP242.html
MEK § N/A § Free Base	89.1	1777	47.7573	http://www.selleckchem.com/products/tak-733.html						mTOR, PI3K § N/A § Free Base	93.4	1089	-22.4612	http://www.selleckchem.com/products/BEZ235.html
MEK § N/A § Free Base	88.3	1322	2.64414	http://www.selleckchem.com/products/PD-98059.html						mTOR, PI3K § N/A § Free Base	91.6	1199	-4.35371	http://www.selleckchem.com/products/pki587.html
MEK § N/A § Free Base	89.9	1392	10.1865	http://www.selleckchem.com/products/SL327.html						mTOR, PI3K § N/A § Free Base	92.8	1152	-8.59111	http://www.selleckchem.com/products/GDC-0980-RG7422.html
MEK § N/A § Free Base	90.3	1518	23.0271	http://www.selleckchem.com/products/mek162.html						mTOR, PI3K, Akt § N/A § Free Base	91.4	1051	-17.697	http://www.selleckchem.com/products/pf-04691502.html
MEK § N/A § Free Base	91.9	1512	23.1163	http://www.selleckchem.com/products/U0126.html						Nexturastat A § N/A § Free Base	75.8	2476	126.986	http://www.selleckchem.com/products/nexturastat-a.html
Methyltransferase § N/A § Free Base	90.4	1067	-2.59328	http://www.selleckchem.com/products/epz-5676.html						NF-¦ÊB § N/A § Free Base	78.9	1939	46.9432	http://www.selleckchem.com/products/qnz-evp4593.html
Methyltransferase § N/A § HCl	91.6	1141	1.6105	http://www.selleckchem.com/products/bix-01294.html						NF-¦ÊB § PAS Sodium § Sodium	89.7	1042	-4.01347	http://www.selleckchem.com/products/aminosalicylate-sodium.html
Microtubule Associated § CK-0944636 § Free Base	89.9	1315	1.8899	http://www.selleckchem.com/products/ck-636.html						NOD1 § N/A § Free Base	90.5	1046	-3.78624	http://www.selleckchem.com/products/ml130.html
MMP § Batimastat § Free Base	91.1	1069	-2.47966	https://www.selleckchem.com/products/bb-94.html						NULL § Azantac § Hydrochloride	92.9	1074	-15.6234	http://www.selleckchem.com/products/Ranitidine-hydrochloride(Zantac).html
MMP § STK029746 § Free Base	92.1	1030	-4.69517	http://www.selleckchem.com/products/nsc-405020.html						NULL § Daraprim § Free Base	90.4	1445	18.8801	http://www.selleckchem.com/products/Pyrimethamine.html
mTOR § N/A § Free Base	93.2	1475	19.1296	http://www.selleckchem.com/products/Rapamycin.html						NULL § MK-462, Maxalt § Benzoate	91.4	1273	-2.63552	http://www.selleckchem.com/products/Rizatriptan-Benzoate(Maxalt).html
mTOR § N/A § Free Base	94	1097	-0.889043	http://www.selleckchem.com/products/ink128.html						NULL § N/A § Free Base	93	1057	-17.1561	http://www.selleckchem.com/products/(-)-Huperzine-A.html
mTOR § N/A § Free Base	90.6	1181	-12.5484	http://www.selleckchem.com/products/WYE-354.html						NULL § Renedil, Feloday § Free Base	90.2	1394	15.9829	http://www.selleckchem.com/products/Felodipine(Plendil).html
mTOR § N/A § Free Base	91.1	1181	-12.5484	http://www.selleckchem.com/products/KU-0063794.html						NULL § Tagamet, SKF-92334, Tratul, Tametin, Dyspamet, Acinil § Free Base	91.9	1074	-15.6234	http://www.selleckchem.com/products/Cimetidine(Tagamet).html
mTOR § AP23573, MK-8669 § Free Base	93	1218	-8.56167	http://www.selleckchem.com/products/Deforolimus.html						NULL § Videx EC § Free Base	91.3	1121	-11.386	http://www.selleckchem.com/products/Didanosine(Videx).html
mTOR § Certican, Zortress, Afinitor § Free Base	94	1204	-10.0701	http://www.selleckchem.com/products/Everolimus(RAD001).html						Opioid Receptor § (+)-Matrine § Free Base	88.1	1106	-12.7384	http://www.selleckchem.com/products/Matrine((+)-Matrine).html
mTOR § N/A § Free Base	91.8	943	-9.63745	http://www.selleckchem.com/products/torin-2.html						Opioid Receptor § Acetorphan § Free Base	90.3	1084	-14.7218	http://www.selleckchem.com/products/Racecadotril(Acetorphan).html
mTOR § N/A § Free Base	92.2	1190	-5.16512	http://www.selleckchem.com/products/OSI027.html						Opioid Receptor § Glioten, Renitec § Maleate	91.4	1106	-12.7384	http://www.selleckchem.com/products/Enalapril-maleate(Vasotec).html
mTOR § N/A § Free Base	92.9	1270	-2.95876	http://www.selleckchem.com/products/AZD8055.html						Opioid Receptor § N/A § Hydrochloride	89.1	1402	11.264	http://www.selleckchem.com/products/ADL-5859.html
mTOR § N/A § Free Base	93	893	-12.4778	http://www.selleckchem.com/products/torin-1.html						Opioid Receptor § N/A § Free Base	88.3	1179	-6.15686	http://www.selleckchem.com/products/trimebutine.html
mTOR § N/A § Free Base	93.1	1034	-4.46794	http://www.selleckchem.com/products/azd2014.html						Opioid Receptor § N/A § HCl	90	1177	-6.33717	http://www.selleckchem.com/products/naltrexone-hcl.html
mTOR § N/A § Free Base	94.5	1197	-4.53402	http://www.selleckchem.com/products/way-600.html						Opioid Receptor § N/A § Hydrochloride	87.1	2223	63.0766	http://www.selleckchem.com/products/Loperamide-hydrochloride.html
mTOR § N/A § Free Base	90.8	1612	28.367	http://www.selleckchem.com/products/etp-46464.html						Others § N/A § 2HCl	87.7	1870	43.0234	http://www.selleckchem.com/products/trifluoperazine-dihydrochloride.html
mTOR § N/A § Free Base	92.2	966	-8.33087	http://www.selleckchem.com/products/xl388.html						Others § 3TC, Zeffix, Heptovir, Epivir, Epivir-HBV § Free Base	89.8	1134	-10.2139	http://www.selleckchem.com/products/Lamivudine(Epivir).html
mTOR § N/A § Free Base	92.7	966	-8.33087	http://www.selleckchem.com/products/wye-125132.html						Others § Adrenaline, d-Adrenaline, Adnephrine, Adrenalin, Chelafrin, Epinefrina, Epinephran, Epirenan, Exadri § Free Base	90.5	1174	-6.60764	http://www.selleckchem.com/products/L-Adrenaline-Epinephrine.html
mTOR § N/A § Free Base	95.1	1283	-1.55804	http://www.selleckchem.com/products/Temsirolimus.html						Others § Aloprim § Free Base	91.4	1290	-0.803801	http://www.selleckchem.com/products/Allopurinol(Zyloprim).html
mTOR § P529 § Free Base	92.5	1072	-15.8037	http://www.selleckchem.com/products/Palomid-529-P529.html						Others § Atacand, Amias, Blopress, Ratacand, TCV 116, TCY 116 § Free Base	87.7	1332	7.63724	http://www.selleckchem.com/products/Candesartan-cilexetil-Atacand.html
mTOR § RG7603 § Free Base	90.5	1110	-0.150541	https://www.selleckchem.com/products/gdc-0349.html						Others § Axid § Free Base	91.7	1078	-15.2628	http://www.selleckchem.com/products/Nizatidine(Axid).html
mTOR § TORKinib § Free Base	93.7	1106	-12.7384	http://www.selleckchem.com/products/PP242.html						Others § azidothymidine § Free Base	91.3	1104	-12.9187	http://www.selleckchem.com/products/zidovudine-retrovir.html
mTOR, PI3K § N/A § Free Base	93.6	1251	-5.00598	http://www.selleckchem.com/products/BEZ235.html						Others § Bis-POM PMEA, Preveon, Hepsera § Free Base	89.4	1261	1.23606	http://www.selleckchem.com/products/Adefovir-Dipivoxil(Preveon).html
mTOR, PI3K § N/A § Free Base	94.5	1010	-21.3935	http://www.selleckchem.com/products/pki587.html						Others § Bolvidon, Norval, Tolvon § Hydrochloride	90.5	1754	49.1913	http://www.selleckchem.com/products/Mianserin-hydrochloride.html
mTOR, PI3K § N/A § Free Base	95.2	1199	-4.35371	http://www.selleckchem.com/products/GDC-0980-RG7422.html						Others § CellCept, RS 61443, TM-MMF § Free Base	90.5	1332	3.72162	http://www.selleckchem.com/products/Mycophenolate-mofetil-(CellCept).html
mTOR, PI3K, Akt § N/A § Free Base	94.5	920	-29.5076	http://www.selleckchem.com/products/pf-04691502.html						Others § Cloxan, Taractan, Truxal § Free Base	88.8	1670	31.6619	http://www.selleckchem.com/products/Chlorprothixene.html
Nexturastat A § N/A § Free Base	90.1	1360	6.73857	http://www.selleckchem.com/products/nexturastat-a.html						Others § CP673451 § Free Base	65.4	4566	352.179	http://www.selleckchem.com/products/CP-673451.html
NF-¦ÊB § CAPE, Phenylethyl Caffeate § Free Base	85.9	1964	71.8185	http://www.selleckchem.com/products/caffeic-acid-phenethyl-ester.html						Others § Depakote, Epival § Sodium	92.3	1040	-18.6887	http://www.selleckchem.com/products/Divalproex-sodium.html
NF-¦ÊB § N/A § Free Base	83.6	1801	39.1037	http://www.selleckchem.com/products/qnz-evp4593.html						Others § DynaCirc, Prescal, PN-200-110, Clivoten, Esradin § Free Base	85.1	1942	69.448	http://www.selleckchem.com/products/Isradipine(Dynacirc).html
NF-¦ÊB § N/A § Free Base	86.9	1818	40.0694	http://www.selleckchem.com/products/jsh-23.html						Others § Equetro, Tegretol, Biston § Free Base	89.6	1297	-0.0495642	http://www.selleckchem.com/products/Carbamazepine(Carbatrol).html
NF-¦ÊB § PAS Sodium § Sodium	91.5	1014	-5.60409	http://www.selleckchem.com/products/aminosalicylate-sodium.html						Others § Fareston, Acapodene § Citrate	84.9	1552	27.4719	www.selleckchem.com/products/Toremifene-Citrate(Fareston).html
NOD1 § N/A § Free Base	91.5	1069	-2.47966	http://www.selleckchem.com/products/ml130.html						Others § Gemzar § Free Base	87.4	1597	31.529	http://www.selleckchem.com/products/Gemcitabine(Gemzar).html
NULL § Azantac § Hydrochloride	91.3	1197	-4.53402	http://www.selleckchem.com/products/Ranitidine-hydrochloride(Zantac).html						Others § Glurenorm § Free Base	89.1	1275	9.22275	http://www.selleckchem.com/products/gliquidone.html
NULL § Daraprim § Free Base	91.4	1125	0.701577	http://www.selleckchem.com/products/Pyrimethamine.html						Others § Hivid, Dideoxycytidine § Free Base	88.6	1172	-6.78796	http://www.selleckchem.com/products/Zalcitabine.html
NULL § MK-462, Maxalt § Benzoate	90.6	1295	-0.265061	http://www.selleckchem.com/products/Rizatriptan-Benzoate(Maxalt).html						Others § Ikorel, Dancor, Nikoran, Aprior, Nitorubin, Sigmart § Free Base	90.4	1080	-15.0824	http://www.selleckchem.com/products/Nicorandil(Ikorel).html
NULL § N/A § Free Base	92.4	1165	-7.41906	http://www.selleckchem.com/products/(-)-Huperzine-A.html						Others § Marcain, Marcaine, Sensorcaine, Vivacaine § Hydrochloride	90.2	1161	-7.77969	selleckchem.com/products/Bupivacaine-hydrochloride(Marcain).html
NULL § Renedil, Feloday § Free Base	91.6	1049	-3.61582	http://www.selleckchem.com/products/Felodipine(Plendil).html						Others § Mestinon, Regonol § Bromide	90.9	1325	2.96738	http://www.selleckchem.com/products/Pyridostigmine-Bromide(Mestinon).html
NULL § Tagamet, SKF-92334, Tratul, Tametin, Dyspamet, Acinil § Free Base	92.5	1046	-18.1478	http://www.selleckchem.com/products/Cimetidine(Tagamet).html						Others § Methazolastone, Temodar, Temodal § Free Base	91.7	1285	-1.34254	http://www.selleckchem.com/products/Methazolastone.html
NULL § Videx EC § Free Base	91.1	1076	-15.4431	http://www.selleckchem.com/products/Didanosine(Videx).html						Others § N/A § Free Base	81.2	2476	77.449	http://www.selleckchem.com/products/lonafarnib-sch66336.html
Opioid Receptor § (+)-Matrine § Free Base	90.9	1154	-8.41079	http://www.selleckchem.com/products/Matrine((+)-Matrine).html						Others § N/A § Free Base	85.9	1366	14.3923	http://www.selleckchem.com/products/piceatannol.html
Opioid Receptor § Acetorphan § Free Base	92.5	1161	-7.77969	http://www.selleckchem.com/products/Racecadotril(Acetorphan).html						Others § N/A § Free Base	87.4	1825	56.8415	http://www.selleckchem.com/products/SB-408124.html
Opioid Receptor § Glioten, Renitec § Maleate	91.9	1080	-15.0824	http://www.selleckchem.com/products/Enalapril-maleate(Vasotec).html						Others § N/A § Free Base	87.7	1342	8.53882	http://www.selleckchem.com/products/Parthenolide((-)-Parthenolide).html
Opioid Receptor § N/A § Hydrochloride	91	1317	2.1054	http://www.selleckchem.com/products/ADL-5859.html						Others § N/A § Free Base	87.8	1337	12.7448	http://www.selleckchem.com/products/entacapone.html
Opioid Receptor § N/A § Free Base	91.7	1072	-15.8037	http://www.selleckchem.com/products/trimebutine.html						Others § N/A § Free Base	89.1	1108	-0.264157	http://www.selleckchem.com/products/PTC124.html
Opioid Receptor § N/A § HCl	91.9	1101	-13.1891	http://www.selleckchem.com/products/naltrexone-hcl.html						Others § N/A § Free Base	89.3	1119	-11.5663	http://www.selleckchem.com/products/gliclazide-diamicron.html
Opioid Receptor § N/A § Hydrochloride	90.9	1407	14.3991	http://www.selleckchem.com/products/jtc-801.html						Others § N/A § Free Base	90.3	1376	8.46254	http://www.selleckchem.com/products/VX-809.html
Opioid Receptor § N/A § Hydrochloride	91.1	1244	7.46171	http://www.selleckchem.com/products/Loperamide-hydrochloride.html						Others § N/A § Free Base	90.4	1059	-3.04774	http://www.selleckchem.com/products/flumequine.html
Others § N/A § 2HCl	89	1183	3.99643	http://www.selleckchem.com/products/trifluoperazine-dihydrochloride.html						Others § N/A § Free Base	90.8	1104	-12.9187	http://www.selleckchem.com/products/lornoxicam-xefo.html
Others § 3TC, Zeffix, Heptovir, Epivir, Epivir-HBV § Free Base	91.1	1270	2.04748	http://www.selleckchem.com/products/Lamivudine(Epivir).html						Others § N/A § Free Base	92.3	1084	-14.7218	http://www.selleckchem.com/products/acemetacin-emflex.html
Others § Adrenaline, d-Adrenaline, Adnephrine, Adrenalin, Chelafrin, Epinefrina, Epinephran, Epirenan, Exadri § Free Base	91.5	1278	2.76874	http://www.selleckchem.com/products/L-Adrenaline-Epinephrine.html						Others § N/A § Hydrochloride	90.5	1074	-15.6234	http://www.selleckchem.com/products/synephrine-hcl.html
Others § Aloprim § Free Base	91.7	1384	9.32453	http://www.selleckchem.com/products/Allopurinol(Zyloprim).html						Others § N/A § Hydrochloride	90.5	1067	-2.59328	http://www.selleckchem.com/products/pioglitazone-hydrochloride-actos.html
Others § Atacand, Amias, Blopress, Ratacand, TCV 116, TCY 116 § Free Base	91.2	1235	-1.10804	http://www.selleckchem.com/products/Candesartan-cilexetil-Atacand.html						Others § N/A § Free Base	62.4	2660	146.811	http://www.selleckchem.com/products/cgp57380.html
Others § Axid § Free Base	92.4	1059	-16.9758	http://www.selleckchem.com/products/Nizatidine(Axid).html						Others § N/A § Free Base	71	3999	163.967	http://www.selleckchem.com/products/ebastine.html
Others § azidothymidine § Free Base	91.9	1147	-9.0419	http://www.selleckchem.com/products/zidovudine-retrovir.html						Others § N/A § Free Base	83.4	6377	299.056	http://www.selleckchem.com/products/atglistatin.html
Others § Bis-POM PMEA, Preveon, Hepsera § Free Base	91	1275	2.49826	http://www.selleckchem.com/products/Adefovir-Dipivoxil(Preveon).html						Others § N/A § Free Base	84.2	2266	104.358	http://www.selleckchem.com/products/4egi-1.html
Others § Bolvidon, Norval, Tolvon § Hydrochloride	89.7	1335	4.04487	http://www.selleckchem.com/products/Mianserin-hydrochloride.html						Others § N/A § Free Base	86.5	1237	7.06406	http://www.selleckchem.com/products/mozavaptan.html
Others § CellCept, RS 61443, TM-MMF § Free Base	91.2	1353	5.98433	http://www.selleckchem.com/products/Mycophenolate-mofetil-(CellCept).html						Others § N/A § Free Base	87.3	1518	23.7628	http://www.selleckchem.com/products/azd7545.html
Others § Cloxan, Taractan, Truxal § Free Base	91.9	1106	-0.377772	http://www.selleckchem.com/products/Chlorprothixene.html						Others § N/A § Free Base	89	1884	63.1986	http://www.selleckchem.com/products/s-crizotinib.html
Others § CP673451 § Free Base	83.2	2040	80.0073	http://www.selleckchem.com/products/CP-673451.html						Others § N/A § Free Base	89.7	1057	-3.16136	http://www.selleckchem.com/products/dbeq.html
Others § Depakote, Epival § Sodium	92	1132	-10.3943	http://www.selleckchem.com/products/Divalproex-sodium.html						Others § N/A § Free Base	90.1	1143	-9.40253	http://www.selleckchem.com/products/nimesulide.html
Others § DynaCirc, Prescal, PN-200-110, Clivoten, Esradin § Free Base	88.7	1332	3.72162	http://www.selleckchem.com/products/Isradipine(Dynacirc).html						Others § N/A § Free Base	90.4	1097	-0.889043	http://www.selleckchem.com/products/cilengitide-emd-121974-nsc-707544.html
Others § Equetro, Tegretol, Biston § Free Base	89.8	1251	-5.00598	http://www.selleckchem.com/products/Carbamazepine(Carbatrol).html						Others § N/A § Free Base	90.6	976	-7.76279	http://www.selleckchem.com/products/aspirin-acetylsalicylic-acid.html
Others § Fareston, Acapodene § Citrate	90.9	1159	-7.96001	www.selleckchem.com/products/Toremifene-Citrate(Fareston).html						Others § N/A § Free Base	90.7	1165	-7.41906	http://www.selleckchem.com/products/Irsogladine-maleate.html
Others § Gemzar § Free Base	93	1555	27.7424	http://www.selleckchem.com/products/Gemcitabine(Gemzar).html						Others § N/A § Free Base	90.7	14483	759.541	http://www.selleckchem.com/products/gw-441756.html
Others § Glurenorm § Free Base	91.3	1042	-4.01347	http://www.selleckchem.com/products/gliquidone.html						Others § N/A § Free Base	90.8	1312	1.56666	http://www.selleckchem.com/products/sal003.html
Others § Hivid, Dideoxycytidine § Free Base	90.6	1110	-12.3777	http://www.selleckchem.com/products/Zalcitabine.html						Others § N/A § Free Base	91	1489	20.6381	http://www.selleckchem.com/products/ptc-209.html
Others § Ikorel, Dancor, Nikoran, Aprior, Nitorubin, Sigmart § Free Base	92.5	1072	-15.8037	http://www.selleckchem.com/products/Nicorandil(Ikorel).html						Others § N/A § Free Base	91.5	1332	3.72162	http://www.selleckchem.com/products/4e1rcat.html
Others § Marcain, Marcaine, Sensorcaine, Vivacaine § Hydrochloride	91.9	1246	-0.116303	selleckchem.com/products/Bupivacaine-hydrochloride(Marcain).html						Others § N/A § Free Base	91.8	1161	-7.77969	http://www.selleckchem.com/products/tolfenamic-acid.html
Others § Mestinon, Regonol § Bromide	91.2	1320	2.42864	http://www.selleckchem.com/products/Pyridostigmine-Bromide(Mestinon).html						Others § N/A § Free Base	91.8	1065	-16.4348	http://www.selleckchem.com/products/scopine.html
Others § Methazolastone, Temodar, Temodal § Free Base	91.1	1327	3.18288	http://www.selleckchem.com/products/Methazolastone.html						Others § N/A § Free Base	92.4	1535	25.5945	http://www.selleckchem.com/products/nh125.html
Others § N/A § Free Base	86.7	1529	24.948	http://www.selleckchem.com/products/SB-408124.html						Others § N/A § HCl	81.1	2665	88.1857	http://www.selleckchem.com/products/gsk-j4-hcl.html
Others § N/A § Free Base	88.8	1101	-0.661811	http://www.selleckchem.com/products/PTC124.html						Others § N/A § HCl	89.6	1239	7.17767	http://www.selleckchem.com/products/doxycycline-hcl.html
Others § N/A § Free Base	89.9	1046	-3.78624	http://www.selleckchem.com/products/flumequine.html						Others § N/A § Hydrobromide	90.7	1022	-20.3116	http://www.selleckchem.com/products/Scopolamine-hydrobromide.html
Others § N/A § Free Base	90	1059	-3.04774	http://www.selleckchem.com/products/entacapone.html						Others § N/A § Tartrate	89.8	1280	9.50679	http://www.selleckchem.com/products/ifenprodil-tartrate.html
Others § N/A § Free Base	90.3	1095	-13.7301	http://www.selleckchem.com/products/gliclazide-diamicron.html						Others § Navoban § Hydrochloride	90.6	1145	-9.22221	http://www.selleckchem.com/products/Tropisetron-hydrochloride.html
Others § N/A § Free Base	90.4	1104	-12.9187	http://www.selleckchem.com/products/Parthenolide((-)-Parthenolide).html						Others § Nimotop § Free Base	88.9	1190	-5.16512	http://www.selleckchem.com/products/Nimodipine(Nimotop).html
Others § N/A § Free Base	90.8	1290	10.0749	http://www.selleckchem.com/products/lonafarnib-sch66336.html						Others § Oestrone § Free Base	90.8	1297	-0.0495642	http://www.selleckchem.com/products/Estrone.html
Others § N/A § Free Base	91	1193	-4.89465	http://www.selleckchem.com/products/lornoxicam-xefo.html						Others § PF-06405761 § Free Base	83.8	11299	906.237	http://www.selleckchem.com/products/pfl-1.html
Others § N/A § Free Base	91	1076	-2.08201	http://www.selleckchem.com/products/piceatannol.html						Others § Rozerem, TAK-375 § Free Base	88.4	1320	2.42864	http://www.selleckchem.com/products/Ramelteon.html
Others § N/A § Free Base	91.7	1159	-7.96001	http://www.selleckchem.com/products/acemetacin-emflex.html						Others § Rubia, alizarin crimson, crimson madder, rose madder § Free Base	86.8	1487	21.6117	http://www.selleckchem.com/products/Alizarin.html
Others § N/A § Hydrochloride	90.1	1138	-9.85331	http://www.selleckchem.com/products/synephrine-hcl.html						Others § Targit § Free Base	90.5	1462	19.3577	http://www.selleckchem.com/products/Telmisartan(Micardis).html
Others § N/A § Hydrochloride	91.1	1051	-3.5022	http://www.selleckchem.com/products/pioglitazone-hydrochloride-actos.html						Others § Thalomid § Free Base	90.3	1340	4.58361	http://www.selleckchem.com/products/Thalidomide.html
Others § N/A § Free Base	85.2	1541	24.3336	http://www.selleckchem.com/products/4u8c.html						Others § Tropine § Coordination Co	91.9	1082	-14.9021	http://www.selleckchem.com/products/Atropine-sulfate-monohydrate.html
Others § N/A § Free Base	87.8	1731	46.7131	http://www.selleckchem.com/products/4egi-1.html						Others § Viramune, BI-RG 587 § Free Base	89.2	1275	2.49826	http://www.selleckchem.com/products/Nevirapine(Viramune).html
Others § N/A § Free Base	88.7	1366	7.38506	http://www.selleckchem.com/products/s-crizotinib.html						Others § Zomig, Zomigon, AscoTopand, Zomigoro § Free Base	89.7	1348	5.44559	http://www.selleckchem.com/products/Zolmitriptan(Zomig).html
Others § N/A § Free Base	89.6	1345	5.12235	http://www.selleckchem.com/products/ptc-209.html						OX Receptor § N/A § Free Base	89.3	1063	-2.82051	http://www.selleckchem.com/products/suvorexant-mk.html
Others § N/A § Free Base	90.1	1340	4.58361	http://www.selleckchem.com/products/nh125.html						P-gp § N/A § Free Base	85.1	1624	33.9632	http://www.selleckchem.com/products/tariquidar.html
Others § N/A § Free Base	90.5	1434	18.2552	http://www.selleckchem.com/products/ebastine.html						P-gp § RS-33295-198 § Hydrochloride	81.9	3058	189.695	http://www.selleckchem.com/products/LY335979.html
Others § N/A § Free Base	90.6	1278	-2.09678	http://www.selleckchem.com/products/azd7545.html						P2 Receptor § AZD6140 § Free Base	85.9	1413	17.0622	http://www.selleckchem.com/products/ticagrelor.html
Others § N/A § Free Base	90.6	1322	2.64414	http://www.selleckchem.com/products/cgp57380.html						P2 Receptor § Effient, Efient, Prasita § Free Base	89.7	1381	9.00128	http://www.selleckchem.com/products/Prasugrel.html
Others § N/A § Free Base	90.7	1287	-1.12705	http://www.selleckchem.com/products/sal003.html						P2 Receptor § Iscover § Sulfate	91.1	1538	25.9177	http://www.selleckchem.com/products/Clopidogrel-bisulfate.html
Others § N/A § Free Base	90.9	1076	-2.08201	http://www.selleckchem.com/products/mozavaptan.html						P2 Receptor § N/A § Hydrochloride	91.9	1285	3.39984	http://www.selleckchem.com/products/ticlopidine-hydrochloride.html
Others § N/A § Free Base	90.9	2173	60.2362	http://www.selleckchem.com/products/gw-441756.html						p38 MAPK § N/A § Free Base	90	1006	-6.05856	http://www.selleckchem.com/products/VX-702.html
Others § N/A § Free Base	91	998	-6.51302	http://www.selleckchem.com/products/aspirin-acetylsalicylic-acid.html						p38 MAPK § N/A § Free Base	90.5	1655	38.5243	http://www.selleckchem.com/products/SB-202190.html
Others § N/A § Free Base	91.2	1295	-0.265061	http://www.selleckchem.com/products/4e1rcat.html						p38 MAPK § N/A § Free Base	91.1	1287	-1.12705	http://www.selleckchem.com/products/VX-745.html
Others § N/A § Free Base	91.2	1432	18.1416	http://www.selleckchem.com/products/atglistatin.html						p38 MAPK § N/A § Free Base	91.5	1754	49.1913	http://www.selleckchem.com/products/SB-203580.html
Others § N/A § Free Base	91.4	1057	-3.16136	http://www.selleckchem.com/products/cilengitide-emd-121974-nsc-707544.html						p38 MAPK § N/A § Free Base	84.3	1223	-2.18993	http://www.selleckchem.com/products/Asiatic-acid.html
Others § N/A § Free Base	91.5	1020	-5.26325	http://www.selleckchem.com/products/dbeq.html						p38 MAPK § N/A § Free Base	87	1573	29.3652	http://www.selleckchem.com/products/ph-797804.html
Others § N/A § Free Base	91.6	1114	-12.0171	http://www.selleckchem.com/products/scopine.html						p38 MAPK § N/A § Free Base	89.1	4435	338.064	http://www.selleckchem.com/products/BIRB-796-(Doramapimod).html
Others § N/A § Free Base	91.8	1204	-3.90292	http://www.selleckchem.com/products/Irsogladine-maleate.html						p38 MAPK § N/A § Free Base	90.2	1112	-0.0369251	http://www.selleckchem.com/products/skepinone-l.html
Others § N/A § Free Base	92.4	1078	-15.2628	http://www.selleckchem.com/products/tolfenamic-acid.html						p38 MAPK § N/A § Mesylate	87.9	2029	78.8221	http://www.selleckchem.com/products/LY2228820.html
Others § N/A § Free Base	92.5	1199	-4.35371	http://www.selleckchem.com/products/nimesulide.html						P450 (e.g. CYP17) § CB7630 § Free Base	90.9	1254	0.604957	http://www.selleckchem.com/products/Abiraterone-Acetate-CB7630.html
Others § N/A § HCl	88.8	1069	-2.47966	http://www.selleckchem.com/products/gsk-j4-hcl.html						P450 (e.g. CYP17) § N/A § Free Base	87.7	2144	58.5888	http://www.selleckchem.com/products/cobicistat-gs-9350.html
Others § N/A § HCl	90.6	1084	-1.62754	http://www.selleckchem.com/products/doxycycline-hcl.html						P450 § CI-1011 § Free Base	80.1	1771	47.2164	http://www.selleckchem.com/products/Avasimibe(CI-1011).html
Others § N/A § Hydrobromide	92.8	1051	-17.697	http://www.selleckchem.com/products/Scopolamine-hydrobromide.html						P450 § Crixan, Klaricid, Klabax, Claripen, Clarem, Claridar, Fromilid, Clacid, Clacee, Vikrol, Infex, Clari § Free Base	90.2	1216	-2.82103	http://www.selleckchem.com/products/clarithromycin.html
Others § N/A § Tartrate	91.4	1022	-5.14963	http://www.selleckchem.com/products/ifenprodil-tartrate.html						P450 § Flutamin, Drogenil § Free Base	88	1400	13.768	http://www.selleckchem.com/products/Flutamide(Eulexin).html
Others § Navoban § Hydrochloride	90.5	1082	-14.9021	http://www.selleckchem.com/products/Tropisetron-hydrochloride.html						P450 § N/A § Free Base	90.6	1232	-1.37851	http://www.selleckchem.com/products/Baicalein.html
Others § Nimotop § Free Base	93	1051	-17.697	http://www.selleckchem.com/products/Nimodipine(Nimotop).html						P450 § N/A § Free Base	91.2	1101	-13.1891	http://www.selleckchem.com/products/Apigenin.html
Others § Oestrone § Free Base	90	1345	5.12235	http://www.selleckchem.com/products/Estrone.html						P450 § N/A § Free Base	91.4	1163	-7.59938	http://www.selleckchem.com/products/Naringenin.html
Others § PF-06405761 § Free Base	91.4	1849	54.2487	http://www.selleckchem.com/products/pfl-1.html						P450 § N/A § Sodium Salt	92.1	978	-7.64918	http://www.selleckchem.com/products/Sodium-Danshensu.html
Others § Rozerem, TAK-375 § Free Base	90.2	1292	-0.588305	http://www.selleckchem.com/products/Ramelteon.html						P450 § Nizoral, Extina, Xolegel, Kuric § Free Base	89.3	2037	79.6841	http://www.selleckchem.com/products/Ketoconazole.html
Others § Rubia, alizarin crimson, crimson madder, rose madder § Free Base	91	1159	-7.96001	http://www.selleckchem.com/products/Alizarin.html						P450 § PF-04981517 § Free Base	89.7	1181	3.88282	http://www.selleckchem.com/products/pf-4981517.html
Others § Targit § Free Base	92.6	1186	-5.52575	http://www.selleckchem.com/products/Telmisartan(Micardis).html						P450 § TAK700 § Free Base	90.4	1526	24.6248	http://www.selleckchem.com/products/TAK-700.html
Others § Thalomid § Free Base	92.4	1337	4.26036	http://www.selleckchem.com/products/Thalidomide.html						P450 § Vfend § Free Base	89.9	1325	2.96738	http://www.selleckchem.com/products/Voriconazole.html
Others § Tropine § Coordination Co	91.9	1121	-11.386	http://www.selleckchem.com/products/Atropine-sulfate-monohydrate.html						p53 § N/A § Free Base	89.6	2614	141.855	http://www.selleckchem.com/products/JNJ-26854165.html
Others § Viramune, BI-RG 587 § Free Base	91.4	1108	-12.558	http://www.selleckchem.com/products/Nevirapine(Viramune).html						p53 § N/A § Free Base	81.4	1892	64.0606	http://www.selleckchem.com/products/tenovin-1.html
Others § Zomig, Zomigon, AscoTopand, Zomigoro § Free Base	90.2	1297	-0.0495642	http://www.selleckchem.com/products/Zolmitriptan(Zomig).html						p53 § N/A § Free Base	89.5	3046	109.829	http://www.selleckchem.com/products/nsc319726.html
OX Receptor § N/A § Free Base	90	1059	-3.04774	http://www.selleckchem.com/products/suvorexant-mk.html						p53 § N/A § HBr	90.9	1161	2.74666	http://www.selleckchem.com/products/pifithrin-alpha.html
P-gp § N/A § Free Base	92	1278	2.76874	http://www.selleckchem.com/products/tariquidar.html						p53 § N/A § HCl salt	85	1950	47.5681	http://www.selleckchem.com/products/tenovin-6.html
P-gp § RS-33295-198 § Hydrochloride	89.9	1453	16.7592	http://www.selleckchem.com/products/LY335979.html						p53 § NSC 303580, PFT¦Ì § Free Base	86.8	1368	14.5059	http://www.selleckchem.com/products/pifithrin-u.html
P2 Receptor § AZD6140 § Free Base	92.2	1053	-3.38859	http://www.selleckchem.com/products/ticagrelor.html						p53 § SOS BISMETHANOL § Free Base	89.5	1280	9.50679	http://www.selleckchem.com/products/rita-nsc-652287.html
P2 Receptor § Effient, Efient, Prasita § Free Base	91.6	1275	-2.42002	http://www.selleckchem.com/products/Prasugrel.html						p97 § N/A § Free Base	89.3	1853	42.0577	http://www.selleckchem.com/products/nms-873.html
P2 Receptor § Iscover § Sulfate	89.7	1325	2.96738	http://www.selleckchem.com/products/Clopidogrel-bisulfate.html						PAFR § BN 52021 § Free Base	90.6	1283	-1.55804	http://www.selleckchem.com/products/Ginkgolide-B.html
P2 Receptor § N/A § Hydrochloride	89.4	1283	3.21952	http://www.selleckchem.com/products/ticlopidine-hydrochloride.html						PAK § N/A § Free Base	87.7	1667	31.4914	https://www.selleckchem.com/products/ipa-3.html
p38 MAPK § N/A § Free Base	88.7	1285	-1.34254	http://www.selleckchem.com/products/SB-202190.html						PARP § AG-014447 § Phosphate	90.7	1994	75.0509	http://www.selleckchem.com/products/AG-014699.html
p38 MAPK § N/A § Free Base	90.7	1051	-3.5022	http://www.selleckchem.com/products/VX-702.html						PARP § KU-0059436 § Free Base	90.2	1453	16.7592	http://www.selleckchem.com/products/AZD2281(Olaparib).html
p38 MAPK § N/A § Free Base	91.1	1273	-2.63552	http://www.selleckchem.com/products/VX-745.html						PARP § N/A § Free Base	89.3	1384	9.32453	http://www.selleckchem.com/products/ABT-888.html
p38 MAPK § N/A § Free Base	91.1	1242	-5.97571	http://www.selleckchem.com/products/SB-203580.html						PARP § N/A § Free Base	90.7	1392	10.1865	http://www.selleckchem.com/products/INO-1001.html
p38 MAPK § N/A § Free Base	86.9	1968	72.2495	http://www.selleckchem.com/products/BIRB-796-(Doramapimod).html						PARP § SAR240550 § Free Base	87.1	1627	35.5073	http://www.selleckchem.com/products/BSI-201.html
p38 MAPK § N/A § Free Base	90.5	1040	-4.12709	http://www.selleckchem.com/products/skepinone-l.html						PARP § LT-673 § Free Base	89.8	1082	-1.74116	http://www.selleckchem.com/products/bmn-673.html
p38 MAPK § N/A § Free Base	90.9	1076	-15.4431	http://www.selleckchem.com/products/Asiatic-acid.html						PARP § N/A § Free Base	87.9	1680	39.0121	http://www.selleckchem.com/products/upf-1069.html
p38 MAPK § N/A § Free Base	92.3	1154	-8.41079	http://www.selleckchem.com/products/ph-797804.html						PARP § N/A § Free Base	89.2	1424	13.6345	http://www.selleckchem.com/products/me0328.html
p38 MAPK § N/A § Mesylate	89.7	1310	1.35116	http://www.selleckchem.com/products/LY2228820.html						PARP § N/A § Free Base	90.3	1044	-3.89986	https://www.selleckchem.com/products/azd2461.html
P450 (e.g. CYP17) § CB7630 § Free Base	92.8	1106	-12.7384	http://www.selleckchem.com/products/Abiraterone-Acetate-CB7630.html						PARP § N/A § Free Base	90.7	1202	-4.08323	http://www.selleckchem.com/products/AG14361.html
P450 (e.g. CYP17) § N/A § Free Base	90.7	1121	0.474346	http://www.selleckchem.com/products/cobicistat-gs-9350.html						PARP § N/A § HCl	90.4	1230	6.6664	http://www.selleckchem.com/products/pj34.html
P450 § CI-1011 § Free Base	91.8	1072	-15.8037	http://www.selleckchem.com/products/Avasimibe(CI-1011).html						PDE § 3',4',5,7-Tetrahydroxyflavone, Luteoline, Luteolol § Free Base	87.3	1467	19.8085	http://www.selleckchem.com/products/Luteolin(Luteolol).html
P450 § Crixan, Klaricid, Klabax, Claripen, Clarem, Claridar, Fromilid, Clacid, Clacee, Vikrol, Infex, Clari § Free Base	92.4	1170	-6.96827	http://www.selleckchem.com/products/clarithromycin.html						PDE § Acardi, pimobendane § Free Base	90.6	1777	51.6696	http://www.selleckchem.com/products/Pimobendan(Vetmedin).html
P450 § Flutamin, Drogenil § Free Base	91.5	1063	-16.6151	http://www.selleckchem.com/products/Flutamide(Eulexin).html						PDE § Daxas § Free Base	89.9	1074	-15.6234	http://www.selleckchem.com/products/Roflumilast(Daxas).html
P450 § N/A § Free Base	91.1	1174	-6.60764	http://www.selleckchem.com/products/Naringenin.html						PDE § GSK-256066 § Free Base	87.9	1459	19.0872	http://www.selleckchem.com/products/gsk256066.html
P450 § N/A § Free Base	92.3	1261	1.23606	http://www.selleckchem.com/products/Baicalein.html						PDE § IC 351 § Free Base	90.5	1337	4.26036	http://www.selleckchem.com/products/Tadalafil(Cialis).html
P450 § N/A § Free Base	92.8	1223	-2.18993	http://www.selleckchem.com/products/Apigenin.html						PDE § Levitra § Dydrate	90.9	1204	5.1894	http://www.selleckchem.com/products/Vardenafil(Vivanza).html
P450 § N/A § Sodium Salt	91.3	1063	-2.82051	http://www.selleckchem.com/products/Sodium-Danshensu.html						PDE § N/A § Free Base	88.5	1603	32.9214	http://www.selleckchem.com/products/Cilomilast(SB-207499).html
P450 § Nizoral, Extina, Xolegel, Kuric § Free Base	91.3	1322	2.64414	http://www.selleckchem.com/products/Ketoconazole.html						PDE § N/A § Free Base	89.7	1123	-11.2057	http://www.selleckchem.com/products/apremilast-cc-10004.html
P450 § PF-04981517 § Free Base	91.5	1065	-2.70689	http://www.selleckchem.com/products/pf-4981517.html						PDE § N/A § Free Base	90	1273	-2.63552	http://www.selleckchem.com/products/Rolipram.html
P450 § TAK700 § Free Base	90.7	1283	-1.55804	http://www.selleckchem.com/products/TAK-700.html						PDE § N/A § Free Base	90.2	1138	1.44008	http://www.selleckchem.com/products/avanafil.html
P450 § Vfend § Free Base	90.3	1312	1.56666	http://www.selleckchem.com/products/Voriconazole.html						PDE § N/A § Free Base	90.6	1183	-5.79623	http://www.selleckchem.com/products/sRolipram.html
p53 § N/A § Free Base	91.9	1397	10.7253	http://www.selleckchem.com/products/JNJ-26854165.html						PDE § N/A § Free Base	90.6	1063	-2.82051	http://www.selleckchem.com/products/Icariin.html
p53 § N/A § Free Base	89	1256	-4.46724	http://www.selleckchem.com/products/tenovin-1.html						PDE § N/A § Hydrochloride	90.1	1026	-4.9224	http://www.selleckchem.com/products/anagrelide-hydrochloride.html
p53 § N/A § Free Base	89.8	1642	30.0712	http://www.selleckchem.com/products/nsc319726.html						PDE § Neothylline, Lufyllin, diprophylline § Free Base	90.8	1251	-5.00598	http://www.selleckchem.com/products/Dyphylline(Dilor).html
p53 § N/A § HBr	91.7	1095	-1.00266	http://www.selleckchem.com/products/pifithrin-alpha.html						PDE § Pletal § Free Base	89.9	1547	26.8875	http://www.selleckchem.com/products/Cilostazol.html
p53 § N/A § HCl salt	90.7	1174	3.48516	http://www.selleckchem.com/products/tenovin-6.html						PDE § Somopphyllin, Aminocadol, Phyllocontin § Ethylenediamine	89.1	1249	-5.22148	http://www.selleckchem.com/products/Aminophylline(Truphylline).html
p53 § NSC 303580, PFT¦Ì § Free Base	90.8	1112	-0.0369251	http://www.selleckchem.com/products/pifithrin-u.html						PDE § Viagra, Revatio § Citrate	90	1426	13.8499	http://www.selleckchem.com/products/Sildenafil-citrate.html
p53 § SOS BISMETHANOL § Free Base	90.7	1076	-2.08201	http://www.selleckchem.com/products/rita-nsc-652287.html						PDGFR § N/A § Free Base	90.6	1063	-16.6151	http://www.selleckchem.com/products/tyrphostin-ag-1296-ag-1296.html
p97 § N/A § Free Base	92.9	1353	13.6538	http://www.selleckchem.com/products/nms-873.html						PDGFR, c-Kit, Bcr-Abl § Glivec, CGP-57148B, STI-571 § Mesylate	88.6	2080	84.3173	http://www.selleckchem.com/products/Imatinib-Mesylate.html
PAFR § BN 52021 § Free Base	91.7	1302	0.489177	http://www.selleckchem.com/products/Ginkgolide-B.html						PDGFR, VEGFR § AL-39324 § Free Base	84.3	1804	54.5788	http://www.selleckchem.com/products/ABT-869.html
PAK § N/A § Free Base	91.5	1123	0.587961	https://www.selleckchem.com/products/ipa-3.html						PDK-1 § N/A § Free Base	78.6	2821	164.159	http://www.selleckchem.com/products/bx-912.html
PARP § AG-014447 § Phosphate	90	1302	0.489177	http://www.selleckchem.com/products/AG-014699.html						PDK-1 § AR-12 § Free Base	76.7	2364	114.918	http://www.selleckchem.com/products/OSU-03012.html
PARP § KU-0059436 § Free Base	91.9	1310	1.35116	http://www.selleckchem.com/products/AZD2281(Olaparib).html						PERK § N/A § Free Base	82.7	2771	158.771	http://www.selleckchem.com/products/isrib-trans-isomer.html
PARP § N/A § Free Base	89.3	1270	-2.95876	http://www.selleckchem.com/products/ABT-888.html						PERK § N/A § Free Base	89.7	1195	4.67813	http://www.selleckchem.com/products/gsk2656157.html
PARP § N/A § Free Base	91.8	1310	1.35116	http://www.selleckchem.com/products/INO-1001.html						Phospholipase § LY-333013 § Free Base	91.1	1381	9.00128	http://www.selleckchem.com/products/LY315920(Varespladib).html
PARP § SAR240550 § Free Base	89.8	1249	-5.22148	http://www.selleckchem.com/products/BSI-201.html						Phosphorylase § N/A § Free Base	91.1	1376	11.6042	http://www.selleckchem.com/products/cp-91149.html
PARP § LT-673 § Free Base	90.9	1063	-2.82051	http://www.selleckchem.com/products/bmn-673.html						PI3K § CAL101 § Free Base	91.1	1089	-14.271	http://www.selleckchem.com/products/CAL-101.html
PARP § N/A § Free Base	91.2	1051	-3.5022	https://www.selleckchem.com/products/azd2461.html						PI3K § N/A § Free Base	90.5	1209	-3.45213	http://www.selleckchem.com/products/PIK-294.html
PARP § N/A § Free Base	91.5	1275	-2.42002	http://www.selleckchem.com/products/me0328.html						PI3K § N/A § Free Base	85.2	2181	95.1998	http://www.selleckchem.com/products/ym201636.html
PARP § N/A § Free Base	91.8	1089	-14.271	http://www.selleckchem.com/products/AG14361.html						PI3K § N/A § Free Base	89.8	1270	-2.95876	http://www.selleckchem.com/products/GDC-0941.html
PARP § N/A § Free Base	92.4	1251	0.334484	http://www.selleckchem.com/products/upf-1069.html						PI3K § N/A § Free Base	93.6	1310	1.35116	http://www.selleckchem.com/products/LY294002.html
PARP § N/A § HCl	90.4	1078	-1.96839	http://www.selleckchem.com/products/pj34.html						PI3K § N/A § Free Base	94.3	1018	-30.1113	http://www.selleckchem.com/products/ZSTK474.html
PDE § 3',4',5,7-Tetrahydroxyflavone, Luteoline, Luteolol § Free Base	92.3	1101	-13.1891	http://www.selleckchem.com/products/Luteolin(Luteolol).html						PI3K § SAR245408 § Free Base	89.9	2072	83.4553	http://www.selleckchem.com/products/XL147.html
PDE § Acardi, pimobendane § Free Base	90.8	1342	4.7991	http://www.selleckchem.com/products/Pimobendan(Vetmedin).html						PI3K § 3-MA § Free Base	90.2	1204	-3.90292	http://www.selleckchem.com/products/3-methyladenine.html
PDE § Daxas § Free Base	91.2	1156	-8.23048	http://www.selleckchem.com/products/Roflumilast(Daxas).html						PI3K § KY 12420 § Free Base	83.9	1609	32.6109	http://www.selleckchem.com/products/wortmannin.html
PDE § GSK-256066 § Free Base	92.6	1069	-16.0742	http://www.selleckchem.com/products/gsk256066.html						PI3K § N/A § Free Base	82.1	1627	29.2191	http://www.selleckchem.com/products/BKM-120.html
PDE § IC 351 § Free Base	90.1	1295	-0.265061	http://www.selleckchem.com/products/Tadalafil(Cialis).html						PI3K § N/A § Free Base	89.9	1487	20.4226	http://www.selleckchem.com/products/azd6482.html
PDE § Levitra § Dydrate	91.1	1074	-2.19562	http://www.selleckchem.com/products/Vardenafil(Vivanza).html						PI3K § N/A § Free Base	90.3	1147	-9.0419	http://www.selleckchem.com/products/a66.html
PDE § N/A § Free Base	91.1	1310	1.35116	http://www.selleckchem.com/products/Cilomilast(SB-207499).html						PI3K § N/A § Free Base	92.9	990	-6.96748	http://www.selleckchem.com/products/byl719.html
PDE § N/A § Free Base	89.3	1202	-4.08323	http://www.selleckchem.com/products/sRolipram.html						PI3K § N/A § Free Base	86.1	1738	35.5248	http://www.selleckchem.com/products/ipi-145-ink1197.html
PDE § N/A § Free Base	90.2	1280	-1.88128	http://www.selleckchem.com/products/Rolipram.html						PI3K § N/A § Free Base	88.3	1251	7.85937	http://www.selleckchem.com/products/cay10505.html
PDE § N/A § Free Base	91.4	1072	-2.30924	http://www.selleckchem.com/products/avanafil.html						PI3K § N/A § Free Base	89.1	1345	13.1993	http://www.selleckchem.com/products/as-252424.html
PDE § N/A § Free Base	91.7	1055	-3.27497	http://www.selleckchem.com/products/Icariin.html						PI3K § N/A § Free Base	89.6	1379	11.8746	http://www.selleckchem.com/products/as-604850.html
PDE § N/A § Free Base	92.3	1086	-14.5415	http://www.selleckchem.com/products/apremilast-cc-10004.html						PI3K § N/A § Free Base	90.5	1273	-2.63552	http://www.selleckchem.com/products/TG100-115.html
PDE § N/A § Hydrochloride	90.4	1072	-2.30924	http://www.selleckchem.com/products/anagrelide-hydrochloride.html						PI3K § N/A § Free Base	90.5	1600	32.5981	http://www.selleckchem.com/products/TGX-221.html
PDE § Neothylline, Lufyllin, diprophylline § Free Base	88.8	1310	1.35116	http://www.selleckchem.com/products/Dyphylline(Dilor).html						PI3K § N/A § Free Base	90.9	1026	-4.9224	http://www.selleckchem.com/products/tg-100713.html
PDE § Pletal § Free Base	91.3	1317	2.1054	http://www.selleckchem.com/products/Cilostazol.html						PI3K § N/A § Free Base	91.2	1348	9.07976	http://www.selleckchem.com/products/gsk2636771.html
PDE § Somopphyllin, Aminocadol, Phyllocontin § Ethylenediamine	90.2	1237	-6.51445	http://www.selleckchem.com/products/Aminophylline(Truphylline).html						PI3K § N/A § Free Base	91.5	1254	0.604957	http://www.selleckchem.com/products/PIK-293.html
PDE § Viagra, Revatio § Citrate	91.6	1280	-1.88128	http://www.selleckchem.com/products/Sildenafil-citrate.html						PI3K, mTOR § N/A § Free Base	80.2	1432	16.653	http://www.selleckchem.com/products/gsk2126458.html
PDGFR § N/A § Free Base	82.2	2111	77.8699	http://www.selleckchem.com/products/crenolanib-cp-868596.html						PI3K, mTOR § N/A § Free Base	90.4	1570	29.3657	http://www.selleckchem.com/products/XL765(SAR245409).html#
PDGFR § N/A § Free Base	92.1	1246	-0.116303	http://www.selleckchem.com/products/tyrphostin-ag-1296-ag-1296.html						PI3K, mTOR § N/A § Free Base	92.4	1413	12.4492	http://www.selleckchem.com/products/GSK1059615.html
PDGFR, c-Kit, Bcr-Abl § Glivec, CGP-57148B, STI-571 § Mesylate	91.7	1410	12.126	http://www.selleckchem.com/products/Imatinib-Mesylate.html						PI3K, mTOR § N/A § Free Base	92.8	1206	-3.7226	http://www.selleckchem.com/products/ch5132799.html
PDGFR, VEGFR § AL-39324 § Free Base	89.9	1300	0.27368	http://www.selleckchem.com/products/ABT-869.html						PI3K, PKC, Src, Sirtuin § Meletin, Quercetine § Free Base	88.6	1232	-1.37851	http://www.selleckchem.com/products/Quercetin(Sophoretin).html
PDK-1 § N/A § Free Base	91.9	1312	1.56666	http://www.selleckchem.com/products/bx-912.html						PI3K, VEGFR § N/A § Free Base	92.6	1432	14.4964	http://www.selleckchem.com/products/PIK-93.html
PDK-1 § AR-12 § Free Base	88	1305	0.812421	http://www.selleckchem.com/products/OSU-03012.html						PI3K/Akt/mTOR § N/A § HCl	88.9	1389	15.6989	http://www.selleckchem.com/products/chir-99021-ct99021-hcl.html
PDK-1, IKK § N/A § Free Base	88.3	2025	78.3911	http://www.selleckchem.com/products/bx-795.html						Pim § N/A § Free Base	71.6	3101	167.126	http://www.selleckchem.com/products/SGI-1776.html
PERK § N/A § Free Base	85.7	1804	39.2741	http://www.selleckchem.com/products/gsk2606414.html						Pim § N/A § Free Base	87.6	1535	25.9392	http://www.selleckchem.com/products/smi-4a.html
PERK § N/A § Free Base	90.3	1363	7.06182	http://www.selleckchem.com/products/isrib-trans-isomer.html						PKC § N/A § Free Base	82.9	11800	607.125	http://www.selleckchem.com/products/sotrastaurin-aeb071.html
PERK § N/A § Free Base	91.8	1084	-1.62754	http://www.selleckchem.com/products/gsk2656157.html						PKC § N/A § Free Base	88.4	4193	311.989	http://www.selleckchem.com/products/Enzastaurin.html
Phospholipase § LY-333013 § Free Base	92.8	1337	4.26036	http://www.selleckchem.com/products/LY315920(Varespladib).html						PKC § N/A § Free Base	90.9	9177	458.118	http://www.selleckchem.com/products/go-6983.html
Phosphorylase § N/A § Free Base	93	1101	-13.1891	http://www.selleckchem.com/products/cp-91149.html						PKC § Zometa, Zomera, Aclasta and Reclast § Free Base	90.8	1342	4.7991	http://www.selleckchem.com/products/Zoledronic-Acid.html
PI3K § CAL101 § Free Base	90.8	1106	-12.7384	http://www.selleckchem.com/products/CAL-101.html						PLK § N/A § Free Base	70.5	9729	764.69	http://www.selleckchem.com/products/BI6727-Volasertib.html
PI3K § N/A § Free Base	91.6	1181	-5.97654	http://www.selleckchem.com/products/PIK-294.html						PLK § N/A § Free Base	65.5	1693	42.6187	http://www.selleckchem.com/products/HMN-214.html
PI3K § N/A § Free Base	89.8	1242	-5.97571	http://www.selleckchem.com/products/GDC-0941.html						PLK § N/A § Free Base	64.6	12046	973.585	http://www.selleckchem.com/products/BI-2536.html
PI3K § N/A § Free Base	91.5	1348	5.44559	http://www.selleckchem.com/products/ym201636.html						PLK § N/A § Free Base	83.7	3597	141.131	http://www.selleckchem.com/products/GSK461364.html
PI3K § N/A § Free Base	91.9	1244	-5.76022	http://www.selleckchem.com/products/LY294002.html						PLK § ON-01910 § Sodium Salt	68.2	1487	20.4226	http://www.selleckchem.com/products/ON-01910.html
PI3K § N/A § Free Base	92.6	1235	-6.72995	http://www.selleckchem.com/products/ZSTK474.html						Potassium Channel § N/A § Free Base	90.4	1036	-19.0494	http://www.selleckchem.com/products/tolbutamide.html
PI3K § SAR245408 § Free Base	91.9	1478	19.4529	http://www.selleckchem.com/products/XL147.html						Potassium Channel § N/A § Hydrochloride	89.5	1283	9.67722	http://www.selleckchem.com/products/Ml-133-hcl.html
PI3K § 3-MA § Free Base	91.5	1193	-4.89465	http://www.selleckchem.com/products/3-methyladenine.html						Potassium Channel § N/A § Fumarate	89.2	1552	27.4719	http://www.selleckchem.com/products/tak-438.html
PI3K § KY 12420 § Free Base	91	1348	9.07976	http://www.selleckchem.com/products/wortmannin.html						Potassium Channel § N/A § Hydrochloride	84.8	1585	30.4471	http://www.selleckchem.com/products/amiodarone-hcl.html
PI3K § N/A § Free Base	90.4	1091	-1.22989	http://www.selleckchem.com/products/byl719.html						Potassium Channel § Prandin, GlucoNorm, NovoNorm § Free Base	87.4	1576	30.0122	http://www.selleckchem.com/products/Repaglinide.html
PI3K § N/A § Free Base	91.3	1063	-16.6151	http://www.selleckchem.com/products/a66.html						Potassium Channel § Starlix § Free Base	91	1076	-15.4431	http://www.selleckchem.com/products/Nateglinide(Starlix).html
PI3K § N/A § Free Base	91.7	1249	-5.22148	http://www.selleckchem.com/products/azd6482.html						PPAR § Avandia, BRL-49653 § Free Base	91.2	1112	-12.1974	http://www.selleckchem.com/products/Rosiglitazone-Avandia.html
PI3K § N/A § Free Base	92.8	956	-8.89895	http://www.selleckchem.com/products/BKM-120.html						PPAR § N/A § Free Base	88.8	1190	4.39409	http://www.selleckchem.com/products/t0070907.html
PI3K § N/A § Free Base	89.1	1295	-0.265061	http://www.selleckchem.com/products/TGX-221.html						PPAR § N/A § Free Base	89.1	1106	-12.7384	http://www.selleckchem.com/products/ciprofibrate.html
PI3K § N/A § Free Base	90.5	1030	-4.69517	http://www.selleckchem.com/products/tg-100713.html						PPAR § N/A § Free Base	90.1	1168	-7.14859	https://www.selleckchem.com/products/gsk3787.html
PI3K § N/A § Free Base	90.8	1069	-2.47966	http://www.selleckchem.com/products/cay10505.html						PPAR § N/A § Free Base	90.1	1110	-0.150541	http://www.selleckchem.com/products/gw0742.html
PI3K § N/A § Free Base	90.9	1123	0.587961	http://www.selleckchem.com/products/as-252424.html						PPAR § N/A § Free Base	90.6	2297	94.6392	http://www.selleckchem.com/products/wy-14643-pirinixic-acid.html
PI3K § N/A § Free Base	91.1	1325	7.00614	http://www.selleckchem.com/products/as-604850.html						Procollagen C Proteinase § UK-383367 § Free Base	90.2	1199	-4.35371	http://www.selleckchem.com/products/uk-383367.html
PI3K § N/A § Free Base	91.3	1258	0.965587	http://www.selleckchem.com/products/gsk2636771.html						Product Categories PI3K/Akt/mTORPI3K PI3K § N/A § Free Base	90.3	1082	-1.74116	http://www.selleckchem.com/products/czc24832.html
PI3K § N/A § Free Base	91.3	1038	-4.24071	http://www.selleckchem.com/products/ipi-145-ink1197.html						Proteasome § N/A § Free Base	73.7	1784	38.138	http://www.selleckchem.com/products/MLN-2238.html
PI3K § N/A § Free Base	92.1	1251	-5.00598	http://www.selleckchem.com/products/TG100-115.html						Proteasome § Futhan, FUT-175 § Mesylate	84.7	1512	23.1163	http://www.selleckchem.com/products/Nafamostat-mesylate.html
PI3K § N/A § Free Base	92.4	1172	-6.78796	http://www.selleckchem.com/products/PIK-293.html						Proteasome § MG-341, PS-341 § Free Base	83	1964	71.8185	http://www.selleckchem.com/products/Bortezomib.html
PI3K, mTOR § N/A § Free Base	88.8	1163	-7.59938	http://www.selleckchem.com/products/nvp-bgt226.html						Proteasome § N/A § Free Base	72.5	1808	39.5013	http://www.selleckchem.com/products/carfilzomib-pr-171.html
PI3K, mTOR § N/A § Free Base	91.3	1350	5.66109	http://www.selleckchem.com/products/XL765(SAR245409).html#						Proteasome § N/A § Free Base	76.9	2033	70.8377	http://www.selleckchem.com/products/MG132.html
PI3K, mTOR § N/A § Free Base	93.2	1130	-10.5746	http://www.selleckchem.com/products/gsk2126458.html						Proteasome § N/A § Free Base	69.2	1696	33.1389	http://www.selleckchem.com/products/onx-0914-pr-957.html
PI3K, mTOR § N/A § Free Base	91.2	1320	2.42864	http://www.selleckchem.com/products/GSK1059615.html						Proteasome § N/A § Free Base	72.3	1808	39.5013	http://www.selleckchem.com/products/oprozomib-onx-0912.html
PI3K, mTOR § N/A § Free Base	93.7	1072	-15.8037	http://www.selleckchem.com/products/ch5132799.html						Proteasome § N/A § Free Base	80.4	1709	41.6266	http://www.selleckchem.com/products/MLN9708.html
PI3K, PKC, Src, Sirtuin § Meletin, Quercetine § Free Base	91.8	1067	-16.2545	http://www.selleckchem.com/products/Quercetin(Sophoretin).html						Proteasome § N/A § Free Base	85.6	1994	75.0509	http://www.selleckchem.com/products/cep-18770.html
PI3K, VEGFR § N/A § Free Base	90.5	1287	-1.12705	http://www.selleckchem.com/products/PIK-93.html						Proteasome § N/A § Free Base	86.9	1249	7.74575	http://www.selleckchem.com/products/ldn-57444.html
PI3K/Akt/mTOR § N/A § HCl	89.4	1110	-0.150541	http://www.selleckchem.com/products/chir-99021-ct99021-hcl.html						Proteasome § N/A § Free Base	91.6	1099	-0.775427	http://www.selleckchem.com/products/iu1.html
Pim § N/A § Free Base	91.7	1307	5.3833	http://www.selleckchem.com/products/SGI-1776.html						Proteasome § N/A § Mesylate	90.7	1053	-17.5167	http://www.selleckchem.com/products/gabexate-mesylate.html
Pim § N/A § Free Base	92	1147	-9.0419	http://www.selleckchem.com/products/smi-4a.html						Proteasome, HCV Protease § RG7227, ITMN-191, RO5190591 § Free Base	90.6	1445	15.8972	http://www.selleckchem.com/products/Danoprevir.html
PKC § N/A § Free Base	89.8	1652	38.201	http://www.selleckchem.com/products/Enzastaurin.html						Proton Pump § N/A § Free Base	87.1	1751	36.2633	http://www.selleckchem.com/products/zinc-pyrithione.html
PKC § N/A § Free Base	90.5	1818	40.0694	http://www.selleckchem.com/products/sotrastaurin-aeb071.html						Proton Pump § Prevacid, Prevacid NapraPAC, Prevacid SoluTab § Free Base	91.2	1373	8.1393	http://www.selleckchem.com/products/Lansoprazole.html
PKC § Bisindolylmaleimide IX Mesylate § Mesylate	83.4	6294	294.341	http://www.selleckchem.com/products/ro-31-8220-mesylate.html						Proton Pump, ATPase § Losec, Omesec, Prilosec, Zegerid § Free Base	90.3	1305	0.812421	http://www.selleckchem.com/products/Omeprazole.html
PKC § N/A § Free Base	92.1	1774	37.5699	http://www.selleckchem.com/products/go-6983.html						RAAS § Atacand, Blopress, Amias, Ratacand § Free Base	91.8	1223	-8.02293	http://www.selleckchem.com/products/Candesartan(Atacand).html
PKC § Zometa, Zomera, Aclasta and Reclast § Free Base	90.2	1246	-5.54472	http://www.selleckchem.com/products/Zoledronic-Acid.html						RAAS § BMS-186295, SR-47436 § Free Base	88.6	1405	11.5872	http://www.selleckchem.com/products/Irbesartan(Avapro).html
PLK § N/A § Free Base	74.5	3145	171.093	http://www.selleckchem.com/products/BI6727-Volasertib.html						RAAS § Cozaar § Potassium	90.8	1295	-0.265061	http://www.selleckchem.com/products/losartan-potassium.html
PLK § N/A § Free Base	87.5	1307	1.02792	http://www.selleckchem.com/products/HMN-214.html						RAAS § Lipoclin § Free Base	89	1108	-12.558	http://www.selleckchem.com/products/clinofibrate.html
PLK § N/A § Free Base	70.4	1424	17.6871	http://www.selleckchem.com/products/GSK461364.html						RAAS § Lotensin § Hydrochloride	90.9	1283	-1.55804	http://www.selleckchem.com/products/Benazepril-hydrochloride.html
PLK § N/A § Free Base	76.6	2558	118.17	http://www.selleckchem.com/products/BI-2536.html						RAAS § N/A § Free Base	90.4	1065	-2.70689	http://www.selleckchem.com/products/azilsartan-tak-536.html
PLK § ON-01910 § Sodium Salt	91	1285	-1.34254	http://www.selleckchem.com/products/ON-01910.html						RAAS § N/A § Free Base	92	1082	-14.9021	http://www.selleckchem.com/products/captopril-capoten.html
Potassium Channel § N/A § Free Base	91.7	1061	-16.7954	http://www.selleckchem.com/products/tolbutamide.html						RAAS § N/A § Free Base	92.1	1106	-12.7384	http://www.selleckchem.com/products/Valsartan(Diovan).html
Potassium Channel § N/A § Hydrochloride	89.4	1063	-2.82051	http://www.selleckchem.com/products/Ml-133-hcl.html						RAAS § N/A § Hydrochloride	90.1	1119	-11.5663	http://www.selleckchem.com/products/quinapril-hydrochloride-accupril.html
Potassium Channel § N/A § Fumarate	91.6	1080	-15.0824	http://www.selleckchem.com/products/tak-438.html						RAAS § N/A § Dihydrate	90.5	1392	10.1865	http://www.selleckchem.com/products/Enalaprilat.html
Potassium Channel § N/A § Hydrochloride	92.1	1266	1.68685	http://www.selleckchem.com/products/amiodarone-hcl.html						RAAS § N/A § Free Base	88.5	1156	2.46262	http://www.selleckchem.com/products/azilsartan-medoxomil-tak-491.html
Potassium Channel § Prandin, GlucoNorm, NovoNorm § Free Base	91.5	1358	6.52307	http://www.selleckchem.com/products/Repaglinide.html						RAAS § N/A § Free Base	90	1132	-10.3943	http://www.selleckchem.com/products/imidapril-tanatril.html
Potassium Channel § Starlix § Free Base	92.4	1195	-4.71434	http://www.selleckchem.com/products/Nateglinide(Starlix).html						RAAS § N/A § Free Base	90.3	1057	-3.16136	http://www.selleckchem.com/products/pd123319.html
PPAR § Avandia, BRL-49653 § Free Base	92.7	1278	2.76874	http://www.selleckchem.com/products/Rosiglitazone-Avandia.html						RAAS § N/A § Free Base	91.8	1069	-16.0742	http://www.selleckchem.com/products/Aliskiren-hemifumarate.html
PPAR § N/A § Free Base	90.1	1082	-1.74116	http://www.selleckchem.com/products/gw0742.html						RAAS § N/A § HCl	90.2	1106	-12.7384	http://www.selleckchem.com/products/moexipril-hydrochloride.html
PPAR § N/A § Free Base	90.6	1063	-2.82051	http://www.selleckchem.com/products/t0070907.html						RAAS § N/A § HCl	90.4	1163	-7.59938	http://www.selleckchem.com/products/temocapril-hcl.html
PPAR § N/A § Free Base	91.1	1082	-14.9021	https://www.selleckchem.com/products/gsk3787.html						RAAS § N/A § Monohydrate	92.2	1114	-12.0171	http://www.selleckchem.com/products/cilazapril-monohydrate-inhibace.html
PPAR § N/A § Free Base	91.4	1188	-5.34544	http://www.selleckchem.com/products/ciprofibrate.html						RAAS § Olmetec § Free Base	90.4	1232	-7.0532	http://www.selleckchem.com/products/olmesartan-medoxomil-Benicar.html
PPAR § N/A § Free Base	91.6	1089	-14.271	http://www.selleckchem.com/products/wy-14643-pirinixic-acid.html						RAAS § Tritace § Free Base	90.5	1053	-17.5167	http://www.selleckchem.com/products/Ramipril(Altace).html
Procollagen C Proteinase § UK-383367 § Free Base	92.1	1170	-6.96827	http://www.selleckchem.com/products/uk-383367.html						Rac § N/A § Free Base	89.6	1089	-1.34351	http://www.selleckchem.com/products/ehop-016.html
Product Categories PI3K/Akt/mTORPI3K PI3K § N/A § Free Base	91.3	1034	-4.46794	http://www.selleckchem.com/products/czc24832.html						Rac § N/A § HCl	91.7	1275	2.49826	http://www.selleckchem.com/products/nsc-23766.html
Proteasome § N/A § Free Base	77.8	1570	25.9811	http://www.selleckchem.com/products/MLN-2238.html						Raf § N/A § Free Base	86.8	2624	124.121	http://www.selleckchem.com/products/az628.html
Proteasome § Futhan, FUT-175 § Mesylate	84.8	1448	16.2204	http://www.selleckchem.com/products/Nafamostat-mesylate.html						Raf § N/A § Free Base	87.7	1649	37.8778	http://www.selleckchem.com/products/PLX-4720.html
Proteasome § MG-341, PS-341 § Free Base	83.4	1784	52.4238	http://www.selleckchem.com/products/Bortezomib.html						Raf § RG7204 § Free Base	83.5	2821	164.159	http://www.selleckchem.com/products/PLX-4032.html
Proteasome § N/A § Free Base	80.5	1213	5.70067	http://www.selleckchem.com/products/carfilzomib-pr-171.html						Raf § BAY 43-9006 § Free Base	88.3	2328	111.039	http://www.selleckchem.com/products/sorafenib.html
Proteasome § N/A § Free Base	88.9	1373	11.3337	http://www.selleckchem.com/products/MG132.html						Raf § GSK2118436 § Free Base	87.5	2505	113.392	http://www.selleckchem.com/products/SB590885.html
Proteasome § N/A § Free Base	77.1	1582	26.6628	http://www.selleckchem.com/products/oprozomib-onx-0912.html						Raf § N/A § Free Base	82.1	5060	224.24	http://www.selleckchem.com/products/dabrafenib-gsk2118436a.html
Proteasome § N/A § Free Base	78.7	1379	15.1308	http://www.selleckchem.com/products/onx-0914-pr-957.html						Raf § N/A § Free Base	87.2	12184	628.94	http://www.selleckchem.com/products/gw5074.html
Proteasome § N/A § Free Base	81	1591	30.988	http://www.selleckchem.com/products/MLN9708.html						Raf § N/A § Free Base	87.5	1209	-3.45213	http://www.selleckchem.com/products/cep-32496.html
Proteasome § N/A § Free Base	84.1	1895	64.3838	http://www.selleckchem.com/products/cep-18770.html						Raf § N/A § Free Base	88.6	1384	9.32453	http://www.selleckchem.com/products/GDC-0879.html
Proteasome § N/A § Free Base	88.9	1055	-3.27497	http://www.selleckchem.com/products/iu1.html						Raf § N/A § Free Base	88.8	5359	241.226	http://www.selleckchem.com/products/lgx818.html
Proteasome § N/A § Free Base	91.6	1061	-2.93413	http://www.selleckchem.com/products/ldn-57444.html						Raf § N/A § Free Base	90.8	1386	15.5284	http://www.selleckchem.com/products/tak-632.html
Proteasome § N/A § Mesylate	91.1	1108	-12.558	http://www.selleckchem.com/products/gabexate-mesylate.html						Raf § N/A § Free Base	91.5	1117	-11.7466	http://www.selleckchem.com/products/zm-336372.html
Proteasome, HCV Protease § RG7227, ITMN-191, RO5190591 § Free Base	90.6	1418	12.988	http://www.selleckchem.com/products/Danoprevir.html						Raf, VEGFR § N/A § Free Base	87.9	3420	195.886	http://www.selleckchem.com/products/RAF265(CHIR-265).html
Proton Pump § N/A § Free Base	88.9	1154	2.349	http://www.selleckchem.com/products/zinc-pyrithione.html						Reuptake inhibitor § Deprilept, Ludiomil, Psymion § Hydrochloride	90	1445	17.825	http://www.selleckchem.com/products/Maprotiline-hydrochloride.html
Proton Pump § Prevacid, Prevacid NapraPAC, Prevacid SoluTab § Free Base	90.5	1287	-1.12705	http://www.selleckchem.com/products/Lansoprazole.html						Reverse Transcriptase § Atripla § Free Base	89.4	1117	-11.7466	http://www.selleckchem.com/products/Emtricitabine.html
RAAS § Atacand, Blopress, Amias, Ratacand § Free Base	90.9	1275	-2.42002	http://www.selleckchem.com/products/Candesartan(Atacand).html						Reverse Transcriptase § N/A § Free Base	79.1	2168	59.9522	http://www.selleckchem.com/products/etravirine-tmc125.html
RAAS § BMS-186295, SR-47436 § Free Base	88.4	1310	1.35116	http://www.selleckchem.com/products/Irbesartan(Avapro).html						Reverse Transcriptase § R278474, TMC278 § Free Base	85.5	1906	45.0685	http://www.selleckchem.com/products/rilpivirine.html
RAAS § Cozaar § Potassium	91.7	1283	-1.55804	http://www.selleckchem.com/products/losartan-potassium.html						Reverse Transcriptase § TMC120 § Free Base	79.5	1874	43.2507	http://www.selleckchem.com/products/dapivirine.html
RAAS § Lipoclin § Free Base	91	1086	-14.5415	http://www.selleckchem.com/products/clinofibrate.html						Reverse Transcriptase § Viread § Free Base	89.9	1337	4.26036	http://www.selleckchem.com/products/Tenofovir.html
RAAS § Lotensin § Hydrochloride	89.6	1310	1.35116	http://www.selleckchem.com/products/Benazepril-hydrochloride.html						Reverse Transcriptase § Viread § Fumarate	89.5	1315	1.8899	http://www.selleckchem.com/products/Tenofovir-Disoproxil-Fumarate.html
RAAS § N/A § Free Base	91.2	1300	4.7522	http://www.selleckchem.com/products/captopril-capoten.html						Reverse Transcriptase § Zerit § Free Base	89.5	1376	8.46254	http://www.selleckchem.com/products/Stavudine.html
RAAS § N/A § Free Base	91.6	1030	-4.69517	http://www.selleckchem.com/products/azilsartan-tak-536.html						Rho § N/A § Free Base	88.1	1106	-0.377772	http://www.selleckchem.com/products/zcl278.html
RAAS § N/A § Free Base	92.6	1108	-12.558	http://www.selleckchem.com/products/Valsartan(Diovan).html						Rho § N/A § Free Base	88.5	1119	0.36073	http://www.selleckchem.com/products/k-ras-g12c-inhibitor-6.html
RAAS § N/A § Hydrochloride	93.3	1280	2.94905	http://www.selleckchem.com/products/quinapril-hydrochloride-accupril.html						ROCK § N/A § Free Base	91.6	1355	6.19983	http://www.selleckchem.com/products/GSK429286A.html
RAAS § N/A § Dihydrate	89.6	1295	-0.265061	http://www.selleckchem.com/products/Enalaprilat.html						ROCK § AT-877 § Hydrochloride	90.8	1317	2.1054	http://www.selleckchem.com/products/Fasudil-HCl(HA-1077).html
RAAS § N/A § Free Base	89.8	1069	-2.47966	http://www.selleckchem.com/products/azilsartan-medoxomil-tak-491.html						ROCK § N/A § Dihydrochloric	92.3	1218	-8.56167	http://www.selleckchem.com/products/Y-27632.html
RAAS § N/A § Free Base	90.4	1040	-4.12709	http://www.selleckchem.com/products/pd123319.html						ROCK § N/A § Free Base	86.7	1603	32.9214	http://www.selleckchem.com/products/Thiazovivin.html
RAAS § N/A § Free Base	90.6	1152	-8.59111	http://www.selleckchem.com/products/Aliskiren-hemifumarate.html						ROCK § N/A § Free Base	88.5	1104	-0.491388	http://www.selleckchem.com/products/rki-1447.html
RAAS § N/A § Free Base	91.7	1179	-6.15686	http://www.selleckchem.com/products/imidapril-tanatril.html						S1P Receptor § SphK-I2, Sphingosine Kinase Inhibitor 2 § Free Base	81.5	1902	44.8413	http://www.selleckchem.com/products/ski-ii.html
RAAS § N/A § HCl	90.9	1285	3.39984	http://www.selleckchem.com/products/moexipril-hydrochloride.html						S1P Receptor, Bcr-Abl, PKC § Gilenia § Hydrochloride	80.4	1582	26.6628	http://www.selleckchem.com/products/FTY720.html
RAAS § N/A § HCl	91.5	1256	0.785272	http://www.selleckchem.com/products/temocapril-hcl.html						S6 Kinase § N/A § 2HCl	89.2	2310	109.099	http://www.selleckchem.com/products/H-89-dihydrochloride.html
RAAS § N/A § Monohydrate	92.4	1317	6.28488	http://www.selleckchem.com/products/cilazapril-monohydrate-inhibace.html						S6 Kinase § N/A § Free Base	77.3	6294	294.341	http://www.selleckchem.com/products/bi-d1870.html
RAAS § Olmetec § Free Base	91	1290	-0.803801	http://www.selleckchem.com/products/olmesartan-medoxomil-Benicar.html						S6 Kinase § PF-04708671 § Free Base	85.6	1964	64.6168	http://www.selleckchem.com/products/pf-4708671.html
RAAS § Tritace § Free Base	91.2	1067	-16.2545	http://www.selleckchem.com/products/Ramipril(Altace).html						SGLT § BMS-512148 § Free Base	90.3	1280	-1.88128	http://www.selleckchem.com/products/Dapagliflozin.html
Rac § N/A § Free Base	91.3	1049	-3.61582	http://www.selleckchem.com/products/ehop-016.html						SGLT § N/A § Free Base	89.5	1086	-14.5415	http://www.selleckchem.com/products/canagliflozin.html
Rac § N/A § HCl	92.6	1197	-4.53402	http://www.selleckchem.com/products/nsc-23766.html						SGLT § N/A § Free Base	90.3	1121	-11.386	http://www.selleckchem.com/products/empagliflozin-bi10773.html
Raf § N/A § Free Base	90.9	1297	-0.0495642	http://www.selleckchem.com/products/PLX-4720.html						Sirtuin § N/A § Free Base	91.2	1360	6.73857	http://www.selleckchem.com/products/Resveratrol.html
Raf § N/A § Free Base	92.6	1154	-8.41079	http://www.selleckchem.com/products/az628.html						Sirtuin § SEN0014196 § Free Base	90.2	1453	16.7592	http://www.selleckchem.com/products/EX-527.html
Raf § RG7204 § Free Base	88.9	1332	3.72162	http://www.selleckchem.com/products/PLX-4032.html						Smoothened § N/A § Free Base	90.6	1127	0.815193	http://www.selleckchem.com/products/pf-5274857.html
Raf § BAY 43-9006 § Free Base	90.5	1386	9.54002	http://www.selleckchem.com/products/sorafenib.html						Smoothened § N/A § Free Base	74.5	1722	42.7987	http://www.selleckchem.com/products/LDE225(NVP-LDE225).html
Raf § GSK2118436 § Free Base	92.4	1297	4.48173	http://www.selleckchem.com/products/SB590885.html						Smoothened § N/A § Free Base	90	1199	4.90536	http://www.selleckchem.com/products/sant-1.html
Raf § N/A § Free Base	89.3	2231	63.5311	http://www.selleckchem.com/products/dabrafenib-gsk2118436a.html						Sodium Channel § N/A § Free Base	86.9	1709	33.8774	http://www.selleckchem.com/products/a-803467.html
Raf § N/A § Free Base	90	1097	-0.889043	http://www.selleckchem.com/products/tak-632.html						Sodium Channel § N/A § Free Base	91.3	1106	-0.377772	http://www.selleckchem.com/products/lamotrigine.html
Raf § N/A § Free Base	90.4	1300	0.27368	http://www.selleckchem.com/products/GDC-0879.html						Sodium Channel § Aleviatin, Diphenylhydantoin sodium, Eptoin, Phenytoin soluble, Prompt; Phenytek § Sodium Salt	91.6	1150	-8.77142	http://www.selleckchem.com/products/Phenytoin-sodium-Dilantin.html
Raf § N/A § Free Base	90.4	1538	24.1632	http://www.selleckchem.com/products/gw5074.html						Sodium Channel § Banzel § Free Base	90.8	1280	-1.88128	http://www.selleckchem.com/products/Rufinamide.html
Raf § N/A § Free Base	91.2	1972	48.8178	http://www.selleckchem.com/products/lgx818.html						Sodium Channel § Di-Hydan, Dihycon, Dilabid, Diphedan, Diphenat, Diphenylan, Diphenylhydantoin, Hydantol, Lehydan, NS § Free Base	89.8	1030	-19.5903	http://www.selleckchem.com/products/Phenytoin-Lepitoin.html
Raf § N/A § Free Base	92.3	1084	-14.7218	http://www.selleckchem.com/products/zm-336372.html						Sodium Channel § N/A § Free Base	86.4	1384	15.4148	http://www.selleckchem.com/products/dibucaine-cinchocaine-hcl.html
Raf § N/A § Free Base	92.8	1099	-13.3695	http://www.selleckchem.com/products/cep-32496.html						Sodium Channel § N/A § Free Base	87.9	1034	-4.46794	http://www.selleckchem.com/products/ouabain.html
Raf, VEGFR § N/A § Free Base	91.1	1273	2.31795	http://www.selleckchem.com/products/RAF265(CHIR-265).html						Sodium Channel § N/A § Free Base	89.9	1150	2.12177	http://www.selleckchem.com/products/triamterene.html
Reuptake inhibitor § Deprilept, Ludiomil, Psymion § Hydrochloride	92	1246	-0.116303	http://www.selleckchem.com/products/Maprotiline-hydrochloride.html						Sodium Channel § N/A § Fumarate	91.4	1348	9.07976	http://www.selleckchem.com/products/ibutilide-fumarate.html
Reverse Transcriptase § Atripla § Free Base	91.4	1084	-14.7218	http://www.selleckchem.com/products/Emtricitabine.html						Sodium Channel § N/A § HCl	88.9	1093	-1.11627	http://www.selleckchem.com/products/procaine-novocaine-hcl.html
Reverse Transcriptase § N/A § Free Base	89.9	1108	-0.264157	http://www.selleckchem.com/products/etravirine-tmc125.html						Sodium Channel § N/A § HCl	89.2	1256	8.14341	http://www.selleckchem.com/products/ambroxol-hcl.html
Reverse Transcriptase § R278474, TMC278 § Free Base	90.5	1110	-0.150541	http://www.selleckchem.com/products/rilpivirine.html						Sodium Channel § N/A § HCl	90.4	1138	1.44008	http://www.selleckchem.com/products/proparacaine-hcl.html
Reverse Transcriptase § TMC120 § Free Base	90.4	1040	-4.12709	http://www.selleckchem.com/products/dapivirine.html						Sodium Channel § PK-26124, RP-54274, Rilutek § Free Base	91	1355	6.19983	http://www.selleckchem.com/products/Riluzole(Rilutek).html
Reverse Transcriptase § Viread § Free Base	89.6	1256	-4.46724	http://www.selleckchem.com/products/Tenofovir.html						Sodium Channel § Rythmol SR, Rytmonorm § Free Base	90	1437	17.1038	http://www.selleckchem.com/products/Propafenone(Rytmonorm).html
Reverse Transcriptase § Viread § Fumarate	90.7	1320	2.42864	http://www.selleckchem.com/products/Tenofovir-Disoproxil-Fumarate.html						Sodium Channel § Trileptal § Free Base	1	1	-139.691	http://www.selleckchem.com/products/Oxcarbazepine.html
Reverse Transcriptase § Zerit § Free Base	91.4	1278	-2.09678	http://www.selleckchem.com/products/Stavudine.html						Src § AG 1879 § Free Base	90	1337	12.7448	https://www.selleckchem.com/products/pp2.html
Rho § N/A § Free Base	90	1063	-2.82051	http://www.selleckchem.com/products/k-ras-g12c-inhibitor-6.html						Src § N/A § Free Base	83.5	1418	15.3908	http://www.selleckchem.com/products/kx2-391.html
Rho § N/A § Free Base	90.2	1028	-4.80878	http://www.selleckchem.com/products/zcl278.html						Src § N/A § Free Base	85.6	1552	27.4719	http://www.selleckchem.com/products/pci-32765.html
ROCK § N/A § Free Base	90.4	1280	-1.88128	http://www.selleckchem.com/products/GSK429286A.html						Src § N/A § Free Base	90.9	1315	11.4951	http://www.selleckchem.com/products/pp1.html
ROCK § AT-877 § Hydrochloride	91.9	1261	-3.9285	http://www.selleckchem.com/products/Fasudil-HCl(HA-1077).html						Src, Bcr-Abl § N/A § Free Base	88.6	1942	69.448	http://www.selleckchem.com/products/AZD0530.html
ROCK § N/A § Dihydrochloric	89.8	64761	6838.08	http://www.selleckchem.com/products/Y-27632.html						Src, Bcr-Abl, c-Kit § Sprycel § Free Base	87.7	1863	60.9359	http://www.selleckchem.com/products/Dasatinib.html
ROCK § N/A § Free Base	89.5	1061	-2.93413	http://www.selleckchem.com/products/rki-1447.html						STAT § N/A § Free Base	89.5	1104	-12.9187	http://www.selleckchem.com/products/S31-201.html
ROCK § N/A § Free Base	91.4	1190	-11.5786	http://www.selleckchem.com/products/Thiazovivin.html						STAT § N/A § Free Base	66.8	2728	91.7646	http://www.selleckchem.com/products/stattic.html
S1P Receptor § SphK-I2, Sphingosine Kinase Inhibitor 2 § Free Base	88.6	1110	-0.150541	http://www.selleckchem.com/products/ski-ii.html						STAT § N/A § Free Base	90.2	1327	7.18645	http://www.selleckchem.com/products/Cryptotanshinone.html
S1P Receptor, Bcr-Abl, PKC § Gilenia § Hydrochloride	89.7	1112	-0.0369251	http://www.selleckchem.com/products/FTY720.html						Substance P § MK-0869, MK-869, L-754030, Emend § Free Base	83.5	1860	60.6127	http://www.selleckchem.com/products/Aprepitant.html
S6 Kinase § N/A § 2HCl	90.1	1348	5.44559	http://www.selleckchem.com/products/H-89-dihydrochloride.html						Survivin § N/A § Free Base	90.8	1371	11.1534	http://www.selleckchem.com/products/YM155.html
S6 Kinase § N/A § Free Base	91.4	1141	1.6105	http://www.selleckchem.com/products/bi-d1870.html						Syk § N/A § Free Base	88.2	1432	14.4964	http://www.selleckchem.com/products/R406(free-base).html
S6 Kinase § PF-04708671 § Free Base	90.4	1258	0.965587	http://www.selleckchem.com/products/pf-4708671.html						Syk § N/A § Free Base	93.4	1348	9.07976	http://www.selleckchem.com/products/R7935788-Fostamatinib.html
SGLT § BMS-512148 § Free Base	91.5	1312	1.56666	http://www.selleckchem.com/products/Dapagliflozin.html						Syk § N/A § Free Base	89.6	1509	22.793	http://www.selleckchem.com/products/gs-9973.html
SGLT § N/A § Free Base	91.4	1134	-10.2139	http://www.selleckchem.com/products/canagliflozin.html						Syk § N/A § HCl	88.5	1818	51.4538	https://www.selleckchem.com/products/prt062607-p505-15-hcl.html
SGLT § N/A § Free Base	89.7	1161	-7.77969	http://www.selleckchem.com/products/empagliflozin-bi10773.html						Syk, Flt § N/A § Besylate	88.3	1261	1.23606	http://www.selleckchem.com/products/R406.html
Sirtuin § N/A § Free Base	90.7	1258	-4.25174	http://www.selleckchem.com/products/Resveratrol.html						Telomerase § N/A § Free Base	87.1	1576	30.0122	http://www.selleckchem.com/products/Costunolide.html
Sirtuin § N/A § Hydrochloride	90.2	1312	1.56666	http://www.selleckchem.com/products/SRT1720.html						Telomerase § N/A § Free Base	91	1353	5.98433	http://www.selleckchem.com/products/BIBR1532.html
Sirtuin § SEN0014196 § Free Base	90.3	1244	-5.76022	http://www.selleckchem.com/products/EX-527.html						TGF-beta/Smad § N/A § Free Base	90.2	1202	-4.08323	http://www.selleckchem.com/products/sb-505124.html
Smoothened § N/A § Free Base	91.2	1084	-1.62754	http://www.selleckchem.com/products/pf-5274857.html						TGF-beta/Smad § E-616452, SJN 2511 § Free Base	90.5	1646	30.2985	http://www.selleckchem.com/products/repsox.html
Smoothened § N/A § Free Base	89.7	1112	-12.1974	http://www.selleckchem.com/products/LDE225(NVP-LDE225).html						TGF-beta/Smad § N/A § Free Base	90.1	1143	-9.40253	http://www.selleckchem.com/products/ly2157299.html
Smoothened § N/A § Free Base	90.8	1067	-2.59328	http://www.selleckchem.com/products/sant-1.html						TGF-beta/Smad § N/A § Free Base	85.2	1397	16.1533	http://www.selleckchem.com/products/dmh1.html
Sodium Channel § N/A § Free Base	89.7	1078	-1.96839	http://www.selleckchem.com/products/a-803467.html						TGF-beta/Smad § N/A § Free Base	88	1197	4.79174	http://www.selleckchem.com/products/ml347.html
Sodium Channel § N/A § Free Base	91.6	1051	-3.5022	http://www.selleckchem.com/products/lamotrigine.html						TGF-beta/Smad § N/A § Free Base	90.3	1261	1.23606	http://www.selleckchem.com/products/ly2109761.html
Sodium Channel § Aleviatin, Diphenylhydantoin sodium, Eptoin, Phenytoin soluble, Prompt; Phenytek § Sodium Salt	92.4	1089	-14.271	http://www.selleckchem.com/products/Phenytoin-sodium-Dilantin.html						TGF-beta/Smad § N/A § Free Base	90.4	1518	23.7628	http://www.selleckchem.com/products/SB-431542.html
Sodium Channel § Banzel § Free Base	90.5	1315	1.8899	http://www.selleckchem.com/products/Rufinamide.html						TGF-beta/Smad § N/A § Free Base	90.5	1481	19.7761	http://www.selleckchem.com/products/SB-525334.html
Sodium Channel § Di-Hydan, Dihycon, Dilabid, Diphedan, Diphenat, Diphenylan, Diphenylhydantoin, Hydantol, Lehydan, NS § Free Base	91.2	1028	-19.7706	http://www.selleckchem.com/products/Phenytoin-Lepitoin.html						TGF-beta/Smad § N/A § Free Base	90.6	1481	20.9252	http://www.selleckchem.com/products/ly364947.html
Sodium Channel § N/A § Free Base	89.5	1076	-2.08201	http://www.selleckchem.com/products/ouabain.html						TGF-beta/Smad § N/A § Free Base	90.7	1462	19.3577	http://www.selleckchem.com/products/gw788388.html
Sodium Channel § N/A § Free Base	90.8	1119	0.36073	http://www.selleckchem.com/products/dibucaine-cinchocaine-hcl.html						TGF-beta/Smad § N/A § Free Base	90.9	1049	-3.61582	http://www.selleckchem.com/products/k02288.html
Sodium Channel § N/A § Free Base	91	1006	-6.05856	http://www.selleckchem.com/products/triamterene.html						TGF-beta/Smad § N/A § Free Base	91.4	1034	-4.46794	http://www.selleckchem.com/products/pirfenidone.html
Sodium Channel § N/A § Fumarate	92.3	1179	-6.15686	http://www.selleckchem.com/products/ibutilide-fumarate.html						Tie-2 § N/A § Free Base	89.3	3561	243.892	http://www.selleckchem.com/products/Tie2-kinase-inhibitor.html
Sodium Channel § N/A § HCl	87.4	1063	-2.82051	http://www.selleckchem.com/products/ambroxol-hcl.html						TNF-alpha § CC-5013 § Free Base	89.4	1389	9.86327	http://www.selleckchem.com/products/Lenalidomide.html
Sodium Channel § N/A § HCl	90.6	1051	-3.5022	http://www.selleckchem.com/products/procaine-novocaine-hcl.html						TNF-alpha § N/A § Free Base	85.2	1709	41.6266	http://www.selleckchem.com/products/necrostatin-1.html
Sodium Channel § N/A § HCl	91.7	1069	-2.47966	http://www.selleckchem.com/products/proparacaine-hcl.html						TNF-alpha, COX § CC-4047 § Free Base	90.2	1315	1.8899	http://www.selleckchem.com/products/Pomalidomide(CC-4047).html
Sodium Channel § PK-26124, RP-54274, Rilutek § Free Base	91	1278	-2.09678	http://www.selleckchem.com/products/Riluzole(Rilutek).html						Topoisomerase EGFR § N/A § Free Base	90.9	1325	2.96738	http://www.selleckchem.com/products/Genistein.html
Sodium Channel § Rythmol SR, Rytmonorm § Free Base	91.9	1256	0.785272	http://www.selleckchem.com/products/Propafenone(Rytmonorm).html						Topoisomerase § Hycamtin, NSC 609699 § Hydrochloride	85.1	1744	44.7821	http://www.selleckchem.com/products/Topotecan-Hydrochloride.html
Sodium Channel § Trileptal § Free Base	90.3	1325	2.96738	http://www.selleckchem.com/products/Oxcarbazepine.html						Topoisomerase § ¦Â-Lapachone, ARQ-501 § Free Base	84.8	2227	63.3038	http://www.selleckchem.com/products/beta-lapachone.html
Src § AG 1879 § Free Base	90.4	1130	0.985616	https://www.selleckchem.com/products/pp2.html						Topoisomerase § AS1413, Xanafide, Quinamed § Free Base	89.7	15636	1544.95	http://www.selleckchem.com/products/Amonafide.html
Src § N/A § Free Base	90.4	1348	9.07976	http://www.selleckchem.com/products/Bosutinib.html						Topoisomerase § Avelox, Avalox § Hydrochloride	90.4	1366	7.38506	http://www.selleckchem.com/products/Moxifloxacin.html
Src § N/A § Free Base	89.5	1091	-1.22989	http://www.selleckchem.com/products/pp1.html						Topoisomerase § Camptosar, Campto § Free Base	89.5	1183	-12.3329	http://www.selleckchem.com/products/Irinotecan.html
Src § N/A § Free Base	90.6	1042	-18.5084	http://www.selleckchem.com/products/pci-32765.html						Topoisomerase § CPT 11, Camptosar, Campto, Irinotecan § Hydrate	87.6	1340	8.3585	http://www.selleckchem.com/products/Irinotecan-Hcl-Trihydrate-Campto.html
Src § N/A § Free Base	91.5	1512	23.8656	http://www.selleckchem.com/products/kx2-391.html						Topoisomerase § N/A § Free Base	80.6	1305	10.927	http://www.selleckchem.com/products/sn-38.html
Src, Bcr-Abl § N/A § Free Base	90.7	1394	10.402	http://www.selleckchem.com/products/AZD0530.html						Topoisomerase § N/A § Free Base	85.1	1353	5.98433	http://www.selleckchem.com/products/Camptothecine.html
Src, Bcr-Abl, c-Kit § Sprycel § Free Base	88.9	1261	-3.9285	http://www.selleckchem.com/products/Dasatinib.html						Topoisomerase § Vepesid § Free Base	90.5	1811	55.333	http://www.selleckchem.com/products/Etopophos.html
STAT § N/A § Free Base	91.5	1141	-9.58284	http://www.selleckchem.com/products/S31-201.html						Transferase § N/A § Free Base	89.1	1297	10.4725	http://www.selleckchem.com/products/tolcapone.html
STAT § N/A § Free Base	90.2	1082	-1.74116	http://www.selleckchem.com/products/stattic.html						Transferase § N/A § Free Base	89.9	1576	30.0122	http://www.selleckchem.com/products/lb42708.html
STAT § N/A § Free Base	92.6	1145	-9.22221	http://www.selleckchem.com/products/Cryptotanshinone.html						Transferases § N/A § Free Base	92.4	1117	0.247114	http://www.selleckchem.com/products/rg108.html
Substance P § MK-0869, MK-869, L-754030, Emend § Free Base	89.9	1242	-5.97571	http://www.selleckchem.com/products/Aprepitant.html						TRPV § N/A § Free Base	88	1186	-5.52575	http://www.selleckchem.com/products/sb705498.html
Survivin § N/A § Free Base	91.6	1106	-12.7384	http://www.selleckchem.com/products/YM155.html						TRPV § N/A § Free Base	89.5	1285	9.79083	https://www.selleckchem.com/products/amg-517.html
Syk § N/A § Free Base	91.8	1384	9.32453	http://www.selleckchem.com/products/R406(free-base).html						VDA § AS-1404, 5,6-MeXAA, NSC-640488, Vadimezan § Free Base	90.7	1363	7.06182	http://www.selleckchem.com/products/DMXAA(ASA404).html
Syk § N/A § Free Base	93.4	1381	12.055	http://www.selleckchem.com/products/R7935788-Fostamatinib.html						VEGFR § N/A § Free Base	90.9	27806	1516.39	http://www.selleckchem.com/products/semaxanib-su5416.html
Syk § N/A § Free Base	90.7	1325	2.96738	http://www.selleckchem.com/products/gs-9973.html						VEGFR § N/A § Free Base	86.3	1437	18.4256	http://www.selleckchem.com/products/sklb1002.html
Syk § N/A § HCl	91.9	1518	24.4065	https://www.selleckchem.com/products/prt062607-p505-15-hcl.html						VEGFR § N/A § Free Base	86.3	1744	35.8656	http://www.selleckchem.com/products/pazopanib.html
Syk, Flt § N/A § Besylate	93	1235	-1.10804	http://www.selleckchem.com/products/R406.html						VEGFR § N/A § Free Base	91.6	1748	48.5449	http://www.selleckchem.com/products/E7080.html
Telomerase § N/A § Hydrochloride	88	14686	771.073	http://www.selleckchem.com/products/daunorubicin-hcl-daunomycin-hcl.html						VEGFR § N/A § Free Base	91.6	1849	41.8305	http://www.selleckchem.com/products/zm-306416.html
Telomerase § N/A § Free Base	84.7	1552	27.4262	http://www.selleckchem.com/products/Costunolide.html						VEGFR § N/A § HCl	90.9	1154	2.349	http://www.selleckchem.com/products/zm-323881-hcl.html
Telomerase § N/A § Free Base	91.6	1275	-2.42002	http://www.selleckchem.com/products/BIBR1532.html						VEGFR § YN968D1 § Sulfate	81.7	1913	45.4662	http://www.selleckchem.com/products/Apatinib-YN968D1.html
TGF-beta/Smad § N/A § Free Base	93	1170	-6.96827	http://www.selleckchem.com/products/sb-505124.html						VEGFR § ZD6474 § Free Base	90.7	3386	225.036	http://www.selleckchem.com/products/Vandetanib.html
TGF-beta/Smad § BMP Inhibitor III § Free Base	90.4	1150	2.12177	http://www.selleckchem.com/products/ldn-212854.html						VEGFR, c-Kit, Flt § ZK222584 § Dihydrochloride	91.2	1335	7.90771	http://www.selleckchem.com/products/Vatalanib,Dihydrochloride-Salt.html
TGF-beta/Smad § E-616452, SJN 2511 § Free Base	91.5	1106	-0.377772	http://www.selleckchem.com/products/repsox.html						VEGFR, c-Kit, PDGFR § N/A § Free Base	87.3	2033	79.2531	http://www.selleckchem.com/products/AV-951.html
TGF-beta/Smad § N/A § Free Base	92.1	1076	-15.4431	http://www.selleckchem.com/products/ly2157299.html						VEGFR, c-Kit, PDGFR § N/A § Free Base	77.2	1376	8.46254	http://www.selleckchem.com/products/Ki8751.html
TGF-beta/Smad § N/A § Free Base	89.1	1150	2.12177	http://www.selleckchem.com/products/ml347.html						VEGFR, c-Met, Flt, Tie-2, c-Kit § BMS-907351 § Free Base	84	2614	141.855	http://www.selleckchem.com/products/XL184.html
TGF-beta/Smad § N/A § Free Base	89.8	1099	-0.775427	http://www.selleckchem.com/products/dmh1.html						VEGFR, FGFR § N/A § Alaninate	88.4	1674	40.5715	http://www.selleckchem.com/products/Brivanib-alaninate.html
TGF-beta/Smad § N/A § Free Base	90.3	1270	-2.95876	http://www.selleckchem.com/products/SB-431542.html						VEGFR, FGFR § N/A § Free Base	89.2	1664	39.494	http://www.selleckchem.com/products/Brivanib.html
TGF-beta/Smad § N/A § Free Base	90.4	1249	-5.22148	http://www.selleckchem.com/products/SB-525334.html						VEGFR, PDGFR , FGFR § SU6668 § Free Base	89.4	14151	1384.95	http://www.selleckchem.com/products/TSU-68(SU6668).html
TGF-beta/Smad § N/A § Free Base	90.5	1117	0.247114	http://www.selleckchem.com/products/ly364947.html						VEGFR, PDGFR § N/A § Free Base	90.8	1373	8.1393	http://www.selleckchem.com/products/KRN-633.html
TGF-beta/Smad § N/A § Free Base	91.1	1057	-3.16136	http://www.selleckchem.com/products/k02288.html						VEGFR, PDGFR, c-Kit § AG 013736 § Free Base	88.1	2495	129.033	http://www.selleckchem.com/products/Axitinib.html
TGF-beta/Smad § N/A § Free Base	91.2	1582	30.1766	http://www.selleckchem.com/products/ly2109761.html						VEGFR, PDGFR, c-Kit § AMG-706 § Diphosphate	88	8281	752.464	http://www.selleckchem.com/products/Motesanib-Diphosphate.html
TGF-beta/Smad § N/A § Free Base	91.7	1057	-3.16136	http://www.selleckchem.com/products/pirfenidone.html						VEGFR, PDGFR, c-Kit § GW786034 § Hydrochloride	85.9	2095	76.4274	http://www.selleckchem.com/products/Pazopanib-Hydrochloride.html
TGF-beta/Smad § N/A § Free Base	92.3	1232	-1.37851	http://www.selleckchem.com/products/gw788388.html						VEGFR, PDGFR, c-Kit § N/A § Free Base	76.5	2249	90.3117	http://www.selleckchem.com/products/Telatinib-BAY-57-9352.html
Tie-2 § N/A § Free Base	89.5	1501	21.9311	http://www.selleckchem.com/products/Tie2-kinase-inhibitor.html						VEGFR, PDGFR, c-Kit, Flt § SU-11248 § Malate	86.2	37169	3865.09	http://www.selleckchem.com/products/Sunitinib-Malate-(Sutent).html
TNF-alpha § CC-5013 § Free Base	89.4	1564	28.7192	http://www.selleckchem.com/products/Lenalidomide.html						VEGFR, PDGFR, FGFR § N/A § Free Base	90.3	3863	276.432	http://www.selleckchem.com/products/BIBF1120.html
TNF-alpha § N/A § Free Base	91.3	1069	-16.0742	http://www.selleckchem.com/products/necrostatin-1.html						VEGFR, PDGFR, Raf § Bay 43-9006 § Tosylate	84.1	2490	128.494	http://www.selleckchem.com/products/Sorafenib-Tosylate.html
TNF-alpha, COX § CC-4047 § Free Base	88.7	1394	10.402	http://www.selleckchem.com/products/Pomalidomide(CC-4047).html						VEGFR, Src, Raf, Bcr-Abl § N/A § Free Base	70.1	1591	30.988	http://www.selleckchem.com/products/NVP-BHG712.html
Topoisomerase EGFR § N/A § Free Base	90.2	1290	-0.803801	http://www.selleckchem.com/products/Genistein.html						Wee1 § N/A § Free Base	82.7	1402	11.264	http://www.selleckchem.com/products/MK-1775.html
Topoisomerase § Hycamtin, NSC 609699 § Hydrochloride	91	1421	15.6613	http://www.selleckchem.com/products/Topotecan-Hydrochloride.html						Wnt/beta-catenin § IWR-1 § Free Base	87.2	1209	5.47344	http://www.selleckchem.com/products/iwr-1-endo.html
Topoisomerase § ¦Â-Lapachone, ARQ-501 § Free Base	91.8	1108	-0.264157	http://www.selleckchem.com/products/beta-lapachone.html						Wnt/beta-catenin § N/A § Free Base	90.1	1317	2.1054	http://www.selleckchem.com/products/XAV-939.html
Topoisomerase § AS1413, Xanafide, Quinamed § Free Base	89.9	3379	224.282	http://www.selleckchem.com/products/Amonafide.html						Wnt/beta-catenin § N/A § Free Base	84	6432	302.181	http://www.selleckchem.com/products/wnt-c59-c59.html
Topoisomerase § Avelox, Avalox § Hydrochloride	90.2	1322	2.64414	http://www.selleckchem.com/products/Moxifloxacin.html						Wnt/beta-catenin § N/A § Free Base	85.6	2193	61.3724	http://www.selleckchem.com/products/lgk-974.html
Topoisomerase § Camptosar, Campto § Free Base	88.7	1275	-2.42002	http://www.selleckchem.com/products/Irinotecan.html						Wnt/beta-catenin § N/A § Free Base	86.1	1612	32.8813	http://www.selleckchem.com/products/icg-001.html
Topoisomerase § CPT 11, Camptosar, Campto, Irinotecan § Hydrate	91.5	1193	-4.89465	http://www.selleckchem.com/products/Irinotecan-Hcl-Trihydrate-Campto.html						Wnt/beta-catenin § N/A § Free Base	88.5	1712	34.0478	https://www.selleckchem.com/products/ky02111.html
Topoisomerase § Idamycin, Zavedos, 4-demethoxydaunorubicin § Hydrochloride	88	178857	19131.7	http://www.selleckchem.com/products/Idarubicin.html						Wnt/beta-catenin § Porcn Inhibitor III § Free Base	83.7	1939	46.9432	http://www.selleckchem.com/products/iwp-l6.html
Topoisomerase § N/A § Hydrochloride	74.6	5279	429.004	http://www.selleckchem.com/products/Adriamycin.html
Topoisomerase § N/A § Free Base	84.8	5268	427.818	http://www.selleckchem.com/products/Pirarubicin.html
Topoisomerase § N/A § Free Base	86.5	1206	5.30301	http://www.selleckchem.com/products/sn-38.html
Topoisomerase § N/A § Free Base	88.3	1322	2.64414	http://www.selleckchem.com/products/Camptothecine.html
Topoisomerase § Vepesid § Free Base	89.4	1564	28.7192	http://www.selleckchem.com/products/Etopophos.html
Transferase § N/A § Free Base	87.2	1555	27.7495	http://www.selleckchem.com/products/lb42708.html
Transferase § N/A § Free Base	89.7	1069	-2.47966	http://www.selleckchem.com/products/tolcapone.html
Transferases § N/A § Free Base	91.1	1074	-2.19562	http://www.selleckchem.com/products/rg108.html
TRPV § N/A § Free Base	91.9	1216	-2.82103	http://www.selleckchem.com/products/sb705498.html
TRPV § N/A § Free Base	91.4	1030	-4.69517	https://www.selleckchem.com/products/amg-517.html
VDA § AS-1404, 5,6-MeXAA, NSC-640488, Vadimezan § Free Base	90.2	1305	0.812421	http://www.selleckchem.com/products/DMXAA(ASA404).html
VEGFR § N/A § Free Base	91.2	3163	116.476	http://www.selleckchem.com/products/semaxanib-su5416.html
VEGFR § N/A § Free Base	89.1	1104	-0.491388	http://www.selleckchem.com/products/sklb1002.html
VEGFR § N/A § Free Base	92.2	1371	7.9238	http://www.selleckchem.com/products/E7080.html
VEGFR § N/A § Free Base	92.5	1147	1.95135	http://www.selleckchem.com/products/pazopanib.html
VEGFR § N/A § Free Base	92.8	1040	-4.12709	http://www.selleckchem.com/products/zm-306416.html
VEGFR § N/A § HCl	91.4	1053	-3.38859	http://www.selleckchem.com/products/zm-323881-hcl.html
VEGFR § YN968D1 § Sulfate	90.7	1089	-1.34351	http://www.selleckchem.com/products/Apatinib-YN968D1.html
VEGFR § ZD6474 § Free Base	87.9	1863	60.9359	http://www.selleckchem.com/products/Vandetanib.html
VEGFR, c-Kit, Flt § ZK222584 § Dihydrochloride	91.9	1145	-9.22221	http://www.selleckchem.com/products/Vatalanib,Dihydrochloride-Salt.html
VEGFR, c-Kit, PDGFR § N/A § Free Base	90.2	1315	1.8899	http://www.selleckchem.com/products/AV-951.html
VEGFR, c-Kit, PDGFR § N/A § Free Base	88.1	1273	-2.63552	http://www.selleckchem.com/products/Ki8751.html
VEGFR, c-Met, Flt, Tie-2, c-Kit § BMS-907351 § Free Base	89.9	1330	3.50613	http://www.selleckchem.com/products/XL184.html
VEGFR, FGFR § N/A § Alaninate	88.7	1381	9.00128	http://www.selleckchem.com/products/Brivanib-alaninate.html
VEGFR, FGFR § N/A § Free Base	91.5	1302	0.489177	http://www.selleckchem.com/products/Brivanib.html
VEGFR, Flt § Recentin § Free Base	93	1784	52.4238	http://www.selleckchem.com/products/Cediranib.html
VEGFR, PDGFR , FGFR § SU6668 § Free Base	91.1	3532	240.768	http://www.selleckchem.com/products/TSU-68(SU6668).html
VEGFR, PDGFR § N/A § Free Base	91.6	1237	-6.51445	http://www.selleckchem.com/products/KRN-633.html
VEGFR, PDGFR, c-Kit § AG 013736 § Free Base	91.5	1564	28.7192	http://www.selleckchem.com/products/Axitinib.html
VEGFR, PDGFR, c-Kit § AMG-706 § Diphosphate	90.3	1699	43.2652	http://www.selleckchem.com/products/Motesanib-Diphosphate.html
VEGFR, PDGFR, c-Kit § GW786034 § Hydrochloride	91.8	1197	-4.53402	http://www.selleckchem.com/products/Pazopanib-Hydrochloride.html
VEGFR, PDGFR, c-Kit § N/A § Free Base	91.5	1089	-14.271	http://www.selleckchem.com/products/Telatinib-BAY-57-9352.html
VEGFR, PDGFR, c-Kit, Flt § SU-11248 § Malate	91.6	2140	90.7821	http://www.selleckchem.com/products/Sunitinib-Malate-(Sutent).html
VEGFR, PDGFR, FGFR § N/A § Free Base	91.9	1371	7.9238	http://www.selleckchem.com/products/BIBF1120.html
VEGFR, PDGFR, Raf § Bay 43-9006 § Tosylate	89.1	1735	47.1441	http://www.selleckchem.com/products/Sorafenib-Tosylate.html
VEGFR, Src, Raf, Bcr-Abl § N/A § Free Base	91.8	1147	-9.0419	http://www.selleckchem.com/products/NVP-BHG712.html
Wee1 § N/A § Free Base	89.6	1168	-13.9491	http://www.selleckchem.com/products/MK-1775.html
Wnt/beta-catenin § IWR-1 § Free Base	91.2	1026	-4.9224	http://www.selleckchem.com/products/iwr-1-endo.html
Wnt/beta-catenin § N/A § Free Base	91.2	1350	5.66109	http://www.selleckchem.com/products/XAV-939.html
Wnt/beta-catenin § N/A § Free Base	88.8	1300	10.643	http://www.selleckchem.com/products/wnt-c59-c59.html
Wnt/beta-catenin § N/A § Free Base	90.9	1091	-1.22989	http://www.selleckchem.com/products/lgk-974.html
Wnt/beta-catenin § N/A § Free Base	91	1055	-3.27497	https://www.selleckchem.com/products/ky02111.html
Wnt/beta-catenin § N/A § Free Base	93	1216	-2.82103	http://www.selleckchem.com/products/icg-001.html
Wnt/beta-catenin § Porcn Inhibitor III § Free Base	90.2	1057	-3.16136	http://www.selleckchem.com/products/iwp-l6.html

## Sheet: Forward screen (+Hh)
2uM										15uM
compound	singlets, %	GFP median, au	normalyzed GFP intensity, %	link						compound	singlets, %	GFP median, au	normalyzed GFP intensity, %	link
5-alpha Reductase § LY 2811376 § Free Base	91.7	2198	97.0315	http://www.selleckchem.com/products/LY2811376.html						5-alpha Reductase § Avodart § Free Base	90.1	2837	165.883	http://www.selleckchem.com/products/Dutasteride.html
5-alpha Reductase § N/A § Free Base	91.2	2017	77.5291	http://www.selleckchem.com/products/Finasteride.html						5-alpha Reductase § LY 2811376 § Free Base	90.8	2619	142.394	http://www.selleckchem.com/products/LY2811376.html
5-alpha Reductase § N/A § HCl	90.9	2894	148.463	http://www.selleckchem.com/products/CGS-21680-hydrochloride.html						5-alpha Reductase § N/A § Free Base	90.6	1784	52.4238	http://www.selleckchem.com/products/Finasteride.html
5-HT Receptor § Amerge, Naramig § Free Base	90.9	2305	108.561	http://www.selleckchem.com/products/Naratriptan(Amerge).html						5-alpha Reductase § N/A § HCl	92.4	2573	119.523	http://www.selleckchem.com/products/CGS-21680-hydrochloride.html
5-HT Receptor § Anafranil § Hydrochloride	92.2	2911	149.996	http://www.selleckchem.com/products/Clomipramine-hydrochloride-Anafranil.html						5-HT Receptor § Amerge, Naramig § Free Base	90.6	2558	135.821	http://www.selleckchem.com/products/Naratriptan(Amerge).html
5-HT Receptor § APD-356 § HCl	91.1	2860	99.2632	http://www.selleckchem.com/products/lorcaserin-hcl.html						5-HT Receptor § Anafranil § Hydrochloride	88.4	3101	167.126	http://www.selleckchem.com/products/Clomipramine-hydrochloride-Anafranil.html
5-HT Receptor § Imigran, mitrex, Imitrex, Suminat, Sumitrex § Succinate	92	2219	99.2942	http://www.selleckchem.com/products/Sumatriptan-succinate.html						5-HT Receptor § APD-356 § HCl	90.9	3240	120.85	http://www.selleckchem.com/products/lorcaserin-hcl.html
5-HT Receptor § Kytril § Hydrochloride	90.3	2257	103.389	http://www.selleckchem.com/products/Granisetron-Hydrochloride.html						5-HT Receptor § Effexor, Efexor § Hydrochloride	90.6	2480	127.417	http://www.selleckchem.com/products/Venlafaxine-hydrochloride.html
5-HT Receptor § Leponex, Fazaclo § Free Base	91.3	2568	119.072	http://www.selleckchem.com/products/Clozapine(Clozaril).html						5-HT Receptor § Imigran, mitrex, Imitrex, Suminat, Sumitrex § Succinate	92.1	2466	125.908	http://www.selleckchem.com/products/Sumatriptan-succinate.html
5-HT Receptor § N/A § Free Base	91.5	3070	111.193	http://www.selleckchem.com/products/brl-54443.html						5-HT Receptor § Kytril § Hydrochloride	90.9	2554	135.39	http://www.selleckchem.com/products/Granisetron-Hydrochloride.html
5-HT Receptor § N/A § HBr	91.9	2975	105.796	http://www.selleckchem.com/products/eletriptan-hydrobromide.html						5-HT Receptor § Leponex, Fazaclo § Free Base	88.9	2987	156.848	http://www.selleckchem.com/products/Clozapine(Clozaril).html
5-HT Receptor § N/A § HCl	90.1	3010	107.784	http://www.selleckchem.com/products/sb-269970-hcl.html						5-HT Receptor § Luvox § Maleate	91.1	2563	136.36	http://www.selleckchem.com/products/Fluvoxamine-maleate.html
5-HT Receptor § N/A § HCl	91.2	2946	104.149	http://www.selleckchem.com/products/atomoxetine-hydrochloride.html						5-HT Receptor § N/A § Free Base	90.8	3101	112.954	http://www.selleckchem.com/products/brl-54443.html
5-HT Receptor § N/A § HCl	92	2951	104.433	http://www.selleckchem.com/products/amitriptyline-hydrochloride.html						5-HT Receptor § N/A § HBr	89.8	3299	124.202	http://www.selleckchem.com/products/eletriptan-hydrobromide.html
5-HT Receptor § N/A § Hydrochloride	91.6	3151	171.634	http://www.selleckchem.com/products/trazodone-hydrochloride-desyrel.html						5-HT Receptor § N/A § HCl	88.2	3561	139.086	http://www.selleckchem.com/products/atomoxetine-hydrochloride.html
5-HT Receptor § N/A § DihydrobroMide	91	2905	101.82	http://www.selleckchem.com/products/iem-1754-dihydrobromide.html						5-HT Receptor § N/A § HCl	90.8	3208	119.032	http://www.selleckchem.com/products/sb-269970-hcl.html
5-HT Receptor § N/A § Dihydrochloride	92.9	2452	108.614	http://www.selleckchem.com/products/brl-15572.html						5-HT Receptor § N/A § HCl	89.6	3619	142.38	http://www.selleckchem.com/products/amitriptyline-hydrochloride.html
5-HT Receptor § N/A § Dihydrochloride	92.3	2382	102.303	http://www.selleckchem.com/products/bmy-7378.html						5-HT Receptor § N/A § Hydrochloride	90.9	3266	182.002	http://www.selleckchem.com/products/trazodone-hydrochloride-desyrel.html
5-HT Receptor § N/A § Free Base	89.6	3022	108.466	http://www.selleckchem.com/products/sb-271046.html						5-HT Receptor § N/A § DihydrobroMide	91.6	3052	110.17	http://www.selleckchem.com/products/iem-1754-dihydrobromide.html
5-HT Receptor § N/A § Free Base	90.3	2957	104.774	http://www.selleckchem.com/products/vuf-10166.html						5-HT Receptor § N/A § Dihydrochloride	89.7	2750	135.481	http://www.selleckchem.com/products/brl-15572.html
5-HT Receptor § N/A § Free Base	92.3	2843	143.865	http://www.selleckchem.com/products/rs-127445.html						5-HT Receptor § N/A § Dihydrochloride	91.1	2691	130.161	http://www.selleckchem.com/products/bmy-7378.html
5-HT Receptor § N/A § Free Base	91.8	2826	97.3317	http://www.selleckchem.com/products/aripiprazole-abilify.html						5-HT Receptor § N/A § Free Base	85.9	3723	148.288	http://www.selleckchem.com/products/sb-271046.html
5-HT Receptor § N/A § HCl	91.2	3022	108.466	http://www.selleckchem.com/products/sertraline-hcl.html						5-HT Receptor § N/A § Free Base	86.4	3547	138.29	http://www.selleckchem.com/products/aripiprazole-abilify.html
5-HT Receptor § N/A § HCl	90.5	2922	102.785	http://www.selleckchem.com/products/paroxetine-hcl.html						5-HT Receptor § N/A § Free Base	89.6	3273	122.725	http://www.selleckchem.com/products/vuf-10166.html
5-HT Receptor § N/A § HCl	92.9	2644	125.924	http://www.selleckchem.com/products/duloxetine-hcl-cymbalta.html						5-HT Receptor § N/A § Free Base	93.5	2447	108.163	http://www.selleckchem.com/products/rs-127445.html
5-HT Receptor § N/A § Hydrobromide	90	3126	169.38	http://www.selleckchem.com/products/vortioxetine-lu-aa21004-hydrobromide.html						5-HT Receptor § N/A § HCl	87.7	3583	140.335	http://www.selleckchem.com/products/paroxetine-hcl.html
5-HT Receptor § N/A § Hydrochloride	90.6	2471	110.327	http://www.selleckchem.com/products/urapidil-hydrochloride.html						5-HT Receptor § N/A § HCl	87.9	3823	153.969	http://www.selleckchem.com/products/sertraline-hcl.html
5-HT Receptor § N/A § Malate	91.1	2634	125.022	http://www.selleckchem.com/products/almotriptan-malate-axert.html						5-HT Receptor § N/A § HCl	88.7	3064	163.79	http://www.selleckchem.com/products/duloxetine-hcl-cymbalta.html
5-HT Receptor § N/A § Maleate	92.1	2681	129.26	http://www.selleckchem.com/products/prx-08066.html						5-HT Receptor § N/A § Hydrobromide	89.9	3266	182.002	http://www.selleckchem.com/products/vortioxetine-lu-aa21004-hydrobromide.html
5-HT Receptor § N/A § Salt	91.5	2629	124.572	http://www.selleckchem.com/products/way-100635.html						5-HT Receptor § N/A § Hydrochloride	91.6	2681	129.26	http://www.selleckchem.com/products/urapidil-hydrochloride.html
5-HT Receptor § N/A § Succinate	89.3	2922	102.785	http://www.selleckchem.com/products/desvenlafaxine-succinate.html						5-HT Receptor § N/A § Malate	90.2	2676	128.809	http://www.selleckchem.com/products/almotriptan-malate-axert.html
5-HT Receptor § O-desmethylvenlafaxine § Free Base	93	2963	105.114	http://www.selleckchem.com/products/desvenlafaxine.html						5-HT Receptor § N/A § Maleate	90.7	3176	173.888	http://www.selleckchem.com/products/prx-08066.html
5-HT Receptor § Ondemet, Emeset, Emetron § Hydrochloride	91.2	2305	108.561	http://www.selleckchem.com/products/Ondansetron-hydrochloride.html						5-HT Receptor § N/A § Salt	91.8	2810	140.89	http://www.selleckchem.com/products/way-100635.html
5-HT Receptor § Priligy, LY-210448 hydrochloride § Hydrochloride	92.7	2524	115.105	http://www.selleckchem.com/products/Dapoxetine-hydrochloride(Priligy).html						5-HT Receptor § N/A § Succinate	89.4	3070	111.193	http://www.selleckchem.com/products/desvenlafaxine-succinate.html
5-HT Receptor § Prozac, Sarafem § Hydrochloride	89.4	2328	111.039	http://www.selleckchem.com/products/Fluoxetine-hydrochloride.html						5-HT Receptor § O-desmethylvenlafaxine § Free Base	90.6	3040	109.489	http://www.selleckchem.com/products/desvenlafaxine.html
5-HT Receptor § R 41468, Vulketan Gel § Free Base	91.5	2877	100.229	http://www.selleckchem.com/products/Ketanserin-Vulketan-Gel.html						5-HT Receptor § Ondemet, Emeset, Emetron § Hydrochloride	91.3	2624	142.932	http://www.selleckchem.com/products/Ondansetron-hydrochloride.html
5-HT Receptor § R 64 766, Risperdal § Free Base	91.8	2262	103.927	http://www.selleckchem.com/products/Risperidone(Risperdal).html						5-HT Receptor § Priligy, LY-210448 hydrochloride § Hydrochloride	88.5	3064	163.79	http://www.selleckchem.com/products/Dapoxetine-hydrochloride(Priligy).html
5-HT Receptor § S-(+)-Citalopram Oxalate § Oxalate	91.4	2998	107.103	http://www.selleckchem.com/products/escitalopram-oxalate.html						5-HT Receptor § Prozac, Sarafem § Hydrochloride	90.5	2670	147.889	http://www.selleckchem.com/products/Fluoxetine-hydrochloride.html
5-HT Receptor § Stablon, Coaxil, Tatinol § Sodium Salt	91.3	2319	110.069	http://www.selleckchem.com/products/Tianeptine-sodium-salt.html						5-HT Receptor § R 41468, Vulketan Gel § Free Base	90.5	2877	100.229	http://www.selleckchem.com/products/Ketanserin-Vulketan-Gel.html
5-HT Receptor § TAK-370, AS-4370, Gasmot § Citrate	91.1	2253	102.958	http://www.selleckchem.com/products/Mosapride-citrate.html						5-HT Receptor § R 64 766, Risperdal § Free Base	91.2	2761	157.694	http://www.selleckchem.com/products/Risperidone(Risperdal).html
5-HT Receptor § Valdoxan, Melitor, Thymanax § Free Base	90.5	2240	101.557	http://www.selleckchem.com/products/Agomelatine.html						5-HT Receptor § S-(+)-Citalopram Oxalate § Oxalate	89.9	3420	131.076	http://www.selleckchem.com/products/escitalopram-oxalate.html
5-HT Receptor, Dopamine Receptor § Zyprexa, Zalasta, Zolafren, Olzapin, Oferta, Zypadhera § Free Base	91.4	2624	124.121	http://www.selleckchem.com/products/Olanzapine(Zyprexa).html						5-HT Receptor § Stablon, Coaxil, Tatinol § Sodium Salt	90.9	2755	157.047	http://www.selleckchem.com/products/Tianeptine-sodium-salt.html
AChR § N/A § Free Base	91.6	2534	116.007	http://www.selleckchem.com/products/5-hydroxymethyl-tolterodine-pnu-200577.html						5-HT Receptor § TAK-370, AS-4370, Gasmot § Citrate	91.2	2837	165.883	http://www.selleckchem.com/products/Mosapride-citrate.html
AChR § Detrol LA, Kabi-2234, PNU-200583E § Tartrate	89.8	2447	108.163	http://www.selleckchem.com/products/Tolterodine-tartrate-Detrol-LA.html						5-HT Receptor § Valdoxan, Melitor, Thymanax § Free Base	90.2	2509	130.541	http://www.selleckchem.com/products/Agomelatine.html
AChR § Flaxedil § Lodine salt	91.4	2391	103.114	http://www.selleckchem.com/products/Gallamine-triethiodide(Flaxedil).html						5-HT Receptor, Dopamine Receptor § Zyprexa, Zalasta, Zolafren, Olzapin, Oferta, Zypadhera § Free Base	92.3	2854	144.857	http://www.selleckchem.com/products/Olanzapine(Zyprexa).html
AChR § N-acetylcysteine, N-acetyl-L-cysteine, NAC, A § Free Base	90.8	2328	111.039	http://www.selleckchem.com/products/Acetylcysteine.html						AChR § N/A § Free Base	91.5	2739	134.489	http://www.selleckchem.com/products/5-hydroxymethyl-tolterodine-pnu-200577.html
AChR § N/A § Bromide	91	2568	119.072	http://www.selleckchem.com/products/Methscopolamine-bromide(Pamine).html						AChR § Akineton § Hydrochloride	91.8	2604	140.777	http://www.selleckchem.com/products/Biperiden-hydrochloride.html
AChR § N/A § Bromide	92.4	2490	112.04	http://www.selleckchem.com/products/Pancuronium-bromide(Pavulon).html						AChR § Chantix, Champix § Tartrate	91.3	2519	131.619	http://www.selleckchem.com/products/Varenicline-tartrate.html
AChR § N/A § Chloride	91.8	3016	108.125	http://www.selleckchem.com/products/oxybutynin-chloride.html						AChR § Detrol LA, Kabi-2234, PNU-200583E § Tartrate	92.2	2777	137.915	http://www.selleckchem.com/products/Tolterodine-tartrate-Detrol-LA.html
AChR § N/A § Chloride	91.3	2514	114.203	selleckchem.com/products/Carbamyl-beta-methylcholine-chloride(Bethanechol-chloride).html						AChR § Flaxedil § Lodine salt	93.4	2519	114.654	http://www.selleckchem.com/products/Gallamine-triethiodide(Flaxedil).html
AChR § N/A § Citrate	90.6	2826	142.333	http://www.selleckchem.com/products/orphenadrine-citrate-norflex.html						AChR § N-acetylcysteine, N-acetyl-L-cysteine, NAC, A § Free Base	91.1	2514	131.08	http://www.selleckchem.com/products/Acetylcysteine.html
AChR § N/A § Free Base	91.2	2514	114.203	http://www.selleckchem.com/products/pnu120596.html						AChR § N/A § Bromide	91.7	3234	179.117	http://www.selleckchem.com/products/Pancuronium-bromide(Pavulon).html
AChR § N/A § HBr	89.8	3157	116.135	http://www.selleckchem.com/products/darifenacin-hydrobromide.html						AChR § N/A § Bromide	93.3	2634	125.022	http://www.selleckchem.com/products/Methscopolamine-bromide(Pamine).html
AChR § N/A § Hydrate	90.3	2514	114.203	http://www.selleckchem.com/products/Tiotropium-Bromide-hydrate.html						AChR § N/A § Chloride	88.7	3612	141.983	http://www.selleckchem.com/products/oxybutynin-chloride.html
AChR § N/A § Bromide	91.3	2905	101.82	http://www.selleckchem.com/products/homatropine-bromide.html						AChR § N/A § Chloride	91.3	2619	123.67	selleckchem.com/products/Carbamyl-beta-methylcholine-chloride(Bethanechol-chloride).html
AChR § N/A § Free Base	90.7	3034	109.148	http://www.selleckchem.com/products/otilonium-bromide.html						AChR § N/A § Citrate	90.9	2826	142.333	http://www.selleckchem.com/products/orphenadrine-citrate-norflex.html
AChR § N/A § Free Base	91.9	2946	104.149	http://www.selleckchem.com/products/tropicamide.html						AChR § N/A § Free Base	92.4	2899	148.914	http://www.selleckchem.com/products/pnu120596.html
AChR § N/A § Free Base	91.1	2922	102.785	http://www.selleckchem.com/products/hyoscyamine-daturine.html						AChR § N/A § HBr	89.1	3816	153.572	http://www.selleckchem.com/products/darifenacin-hydrobromide.html
AChR § N/A § Free Base	92.3	2826	97.3317	http://www.selleckchem.com/products/aclidinium-bromide.html						AChR § N/A § Hydrate	90.5	2588	120.875	http://www.selleckchem.com/products/Tiotropium-Bromide-hydrate.html
AChR § N/A § Free Base	91.6	2471	110.327	http://www.selleckchem.com/products/Fesoterodine-fumarate-Toviaz.html						AChR § N/A § Bromide	90.3	3176	117.214	http://www.selleckchem.com/products/homatropine-bromide.html
AChR § N/A § HBr	92.1	2686	129.711	http://www.selleckchem.com/products/arecoline.html						AChR § N/A § Free Base	80	3975	162.604	http://www.selleckchem.com/products/otilonium-bromide.html
AChR § N/A § Methylsulfate	89.7	3046	109.829	http://www.selleckchem.com/products/diphemanil-methylsulfate.html						AChR § N/A § Free Base	90.4	2697	130.702	http://www.selleckchem.com/products/Fesoterodine-fumarate-Toviaz.html
AChR § N/A § N/A	90.3	2975	105.796	http://www.selleckchem.com/products/flavoxate-hcl.html						AChR § N/A § Free Base	90.5	2992	106.762	http://www.selleckchem.com/products/tropicamide.html
AChR § N/A § Tartrate	92.1	2799	95.7979	http://www.selleckchem.com/products/rivastigmine-tartrate-exelon.html						AChR § N/A § Free Base	90.6	3070	111.193	http://www.selleckchem.com/products/hyoscyamine-daturine.html
AChR § Sanctura § Chloride	91.5	2476	110.777	http://www.selleckchem.com/products/Trospium-chloride-Sanctura.html						AChR § N/A § Free Base	91.4	3089	112.272	http://www.selleckchem.com/products/aclidinium-bromide.html
AChR § Suxamethonium Chloride Dihydrate § Chloride	91.4	3120	114.033	https://www.selleckchem.com/products/succinylcholine-suxamethonium-chloride-dihydrate.html						AChR § N/A § HBr	89.7	3253	180.83	http://www.selleckchem.com/products/arecoline.html
AChR § Syncurine § Bromide	91.7	2946	104.149	http://www.selleckchem.com/products/decamethonium-bromide.html						AChR § N/A § Methylsulfate	89.6	3120	114.033	http://www.selleckchem.com/products/diphemanil-methylsulfate.html
Adrenergic Recepto § N/A § Free Base	92.1	2072	83.4553	http://www.selleckchem.com/products/Silodosin(Rapaflo).html						AChR § N/A § N/A	90.2	3292	123.804	http://www.selleckchem.com/products/flavoxate-hcl.html
Adrenergic Receptor § Cardura, Carduran § Mesylate	92.1	2270	104.789	http://www.selleckchem.com/products/Doxazosin-mesylate.html						AChR § N/A § Tartrate	90.6	2987	106.478	http://www.selleckchem.com/products/rivastigmine-tartrate-exelon.html
Adrenergic Receptor § Catapres § Hydrochloride	91.3	2826	97.3317	http://www.selleckchem.com/products/Clonidine-hydrochloride(Catapres).html						AChR § Sanctura § Chloride	91.2	2629	124.572	http://www.selleckchem.com/products/Trospium-chloride-Sanctura.html
Adrenergic Receptor § Coreg, Dilatrend § Free Base	90.5	2558	118.17	http://www.selleckchem.com/products/carvedilol.html						AChR § Suxamethonium Chloride Dihydrate § Chloride	90.5	3120	114.033	https://www.selleckchem.com/products/succinylcholine-suxamethonium-chloride-dihydrate.html
Adrenergic Receptor § D02149, Adrenalinetartrate, Adrenaline tatrate, Epinephrine Acid Tartrate § Bitartrate	91.8	2981	156.307	http://www.selleckchem.com/products/Epinephrine-bitartrate-Adrenalinium.html						AChR § Syncurine § Bromide	90.2	3101	112.954	http://www.selleckchem.com/products/decamethonium-bromide.html
Adrenergic Receptor § DU 21220; Miolene; NSC 291565 § Hydrochloride	92.3	2843	143.865	www.selleckchem.com/products/Ritodrine-hydrochloride-Yutopar.html						AChR § Zemuron, Esmeron § Bromide	92.6	2438	122.891	http://www.selleckchem.com/products/Rocuronium-bromide.html
Adrenergic Receptor § Isuprel, Isadrine, Euspiran, Proternol, NSC 37745, NSC 89747 § Hydrochloride	91.2	2815	141.341	http://www.selleckchem.com/products/Isoprenaline-hydrochloride.html						Adrenergic Recepto § N/A § Free Base	91.7	2549	134.851	http://www.selleckchem.com/products/Silodosin(Rapaflo).html
Adrenergic Receptor § KT-611, BM-15275 § Free Base	92.6	2405	104.376	http://www.selleckchem.com/products/Naftopidil(Flivas).html						Adrenergic Receptor § Cardura, Carduran § Mesylate	89.6	3554	243.138	http://www.selleckchem.com/products/Doxazosin-mesylate.html
Adrenergic Receptor § N/A § Free Base	90.6	2969	105.455	http://www.selleckchem.com/products/arn-509.html						Adrenergic Receptor § Catapres § Hydrochloride	90.4	3070	111.193	http://www.selleckchem.com/products/Clonidine-hydrochloride(Catapres).html
Adrenergic Receptor § N/A § HCl	90.4	2987	106.478	http://www.selleckchem.com/products/adrenalone-hcl.html						Adrenergic Receptor § Coreg, Dilatrend § Free Base	85.3	2899	148.914	http://www.selleckchem.com/products/carvedilol.html
Adrenergic Receptor § N/A § Hydrochloride	92.3	3132	169.921	http://www.selleckchem.com/products/Xylazine(Rompun).html						Adrenergic Receptor § D02149, Adrenalinetartrate, Adrenaline tatrate, Epinephrine Acid Tartrate § Bitartrate	92.1	2777	137.915	http://www.selleckchem.com/products/Epinephrine-bitartrate-Adrenalinium.html
Adrenergic Receptor § N/A § Acetate	90.6	3083	111.931	http://www.selleckchem.com/products/guanabenz-wy-8678-acetate.html						Adrenergic Receptor § DU 21220; Miolene; NSC 291565 § Hydrochloride	91.1	2998	157.84	www.selleckchem.com/products/Ritodrine-hydrochloride-Yutopar.html
Adrenergic Receptor § N/A § Besylate	92.5	2644	125.924	http://www.selleckchem.com/products/cisatracurium-besylate-nimbex.html						Adrenergic Receptor § Flivas, KT-611, Avishot § Dihydrochloride	87.5	2888	171.378	http://www.selleckchem.com/products/Naftopidil-Dihydrochloride.html
Adrenergic Receptor § N/A § Free Base	90.3	3145	115.453	http://www.selleckchem.com/products/tetrahydrozoline-hcl.html						Adrenergic Receptor § Isuprel, Isadrine, Euspiran, Proternol, NSC 37745, NSC 89747 § Hydrochloride	90.3	2734	134.038	http://www.selleckchem.com/products/Isoprenaline-hydrochloride.html
Adrenergic Receptor § N/A § Free Base	89.9	3022	108.466	http://www.selleckchem.com/products/mirabegron-ym178.html						Adrenergic Receptor § KT-611, BM-15275 § Free Base	84.6	3208	176.773	http://www.selleckchem.com/products/Naftopidil(Flivas).html
Adrenergic Receptor § N/A § Free Base	92.2	3010	107.784	http://www.selleckchem.com/products/dexmedetomidine.html						Adrenergic Receptor § N/A § Free Base	87.8	3455	133.064	http://www.selleckchem.com/products/arn-509.html
Adrenergic Receptor § N/A § Free Base	91	2934	103.467	https://www.selleckchem.com/products/tolazoline-hcl.html						Adrenergic Receptor § N/A § HCl	90.8	3240	120.85	http://www.selleckchem.com/products/adrenalone-hcl.html
Adrenergic Receptor § N/A § Free Base	92.1	2660	127.366	http://www.selleckchem.com/products/betaxolol-betoptic.html						Adrenergic Receptor § N/A § Hydrochloride	91.6	2734	134.038	http://www.selleckchem.com/products/Xylazine(Rompun).html
Adrenergic Receptor § N/A § Free Base	92.3	2305	108.561	http://www.selleckchem.com/products/Nebivolol(Bystolic).html						Adrenergic Receptor § N/A § Acetate	89.6	3095	112.613	http://www.selleckchem.com/products/guanabenz-wy-8678-acetate.html
Adrenergic Receptor § N/A § Fumarate	92	2676	128.809	http://www.selleckchem.com/products/formoterol-hemifumarate.html						Adrenergic Receptor § N/A § Besylate	92.7	2771	137.374	http://www.selleckchem.com/products/cisatracurium-besylate-nimbex.html
Adrenergic Receptor § N/A § HCl	92.2	3058	110.511	http://www.selleckchem.com/products/propranolol-hcl.html						Adrenergic Receptor § N/A § Free Base	85.5	2911	173.856	http://www.selleckchem.com/products/Nebivolol(Bystolic).html
Adrenergic Receptor § N/A § HCl	91.3	3022	108.466	http://www.selleckchem.com/products/medetomidine-hcl.html						Adrenergic Receptor § N/A § Free Base	86.7	3095	112.613	http://www.selleckchem.com/products/tetrahydrozoline-hcl.html
Adrenergic Receptor § N/A § HCl	91	2975	105.796	http://www.selleckchem.com/products/acebutolol-hcl.html						Adrenergic Receptor § N/A § Free Base	89.6	3266	122.327	http://www.selleckchem.com/products/mirabegron-ym178.html
Adrenergic Receptor § N/A § HCl	91	2793	139.357	http://www.selleckchem.com/products/detomidine-hcl.html						Adrenergic Receptor § N/A § Free Base	90.5	3234	120.509	http://www.selleckchem.com/products/dexmedetomidine.html
Adrenergic Receptor § N/A § HCl	92.3	2665	127.817	http://www.selleckchem.com/products/terazosin-hydrochloride-hytrin.html						Adrenergic Receptor § N/A § Free Base	91.5	3028	108.807	https://www.selleckchem.com/products/tolazoline-hcl.html
Adrenergic Receptor § N/A § HCl	91	2476	110.777	http://www.selleckchem.com/products/ivabradine-hcl-procoralan.html						Adrenergic Receptor § N/A § Free Base	92.3	2793	139.357	http://www.selleckchem.com/products/betaxolol-betoptic.html
Adrenergic Receptor § N/A § HCl	90.2	2934	103.467	http://www.selleckchem.com/products/epinephrine-hcl-adrenaline.html						Adrenergic Receptor § N/A § Fumarate	90.8	2707	131.604	http://www.selleckchem.com/products/formoterol-hemifumarate.html
Adrenergic Receptor § N/A § Hydrochloride	91.4	2799	95.7979	http://www.selleckchem.com/products/Oxymetazoline-hydrochloride.html						Adrenergic Receptor § N/A § HCl	90.3	3101	112.954	http://www.selleckchem.com/products/acebutolol-hcl.html
Adrenergic Receptor § N/A § Hydrochloride	92.2	2442	107.712	http://www.selleckchem.com/products/Phenylephrine-hydrochloride.html						Adrenergic Receptor § N/A § HCl	91.1	2739	134.489	http://www.selleckchem.com/products/terazosin-hydrochloride-hytrin.html
Adrenergic Receptor § N/A § Maleate	91	3070	111.193	https://www.selleckchem.com/products/timolol-maleate.html						Adrenergic Receptor § N/A § HCl	91.2	3319	125.338	http://www.selleckchem.com/products/propranolol-hcl.html
Adrenergic Receptor § N/A § Maleate	91.4	3004	107.444	http://www.selleckchem.com/products/indacaterol-maleate.html						Adrenergic Receptor § N/A § HCl	91.3	3221	119.771	http://www.selleckchem.com/products/medetomidine-hcl.html
Adrenergic Receptor § N/A § Tartrate	90.6	2777	137.915	http://www.selleckchem.com/products/metoprolol-tartrate.html						Adrenergic Receptor § N/A § HCl	91.7	2614	123.219	http://www.selleckchem.com/products/ivabradine-hcl-procoralan.html
Adrenergic Receptor § Naphcon, Albalon § Hydrochloride	92.9	2558	118.17	http://www.selleckchem.com/products/Naphazoline-hydrochloride-Naphcon.html						Adrenergic Receptor § N/A § HCl	92	2650	126.465	http://www.selleckchem.com/products/detomidine-hcl.html
adrenergic receptor § Regitine § Mesylate	92	2665	127.817	http://www.selleckchem.com/products/phentolamine-mesilate.html						Adrenergic Receptor § N/A § HCl	90.7	3132	114.715	http://www.selleckchem.com/products/epinephrine-hcl-adrenaline.html
Adrenergic Receptor § Sotalex § Hydrochloride	91.8	2514	114.203	http://www.selleckchem.com/products/Sotalol-hydrochloride(Betapace).html						Adrenergic Receptor § N/A § Hydrochloride	90.1	3120	114.033	http://www.selleckchem.com/products/Oxymetazoline-hydrochloride.html
Adrenergic Receptor § Uroxatral § Hydrochloride	91.3	2236	101.126	http://www.selleckchem.com/products/Alfuzosin-hydrochloride.html						Adrenergic Receptor § N/A § Hydrochloride	91.7	2563	118.621	http://www.selleckchem.com/products/Phenylephrine-hydrochloride.html
Adrenergic Receptor § Zanaflex, Sirdalud § HCl	91.1	2275	105.328	http://www.selleckchem.com/products/Tizanidine-hydrochloride.html						Adrenergic Receptor § N/A § Maleate	90.1	3195	118.294	https://www.selleckchem.com/products/timolol-maleate.html
Adrenergic Receptor § Zebeta § Free Base	90.4	2253	102.958	http://www.selleckchem.com/products/Bisoprolol-Fumarate.html						Adrenergic Receptor § N/A § Maleate	90.6	3406	130.28	http://www.selleckchem.com/products/indacaterol-maleate.html
Adrenergic Receptor, 5-HT Receptor § Saphris § Maleate	90.6	2364	114.918	http://www.selleckchem.com/products/Asenapine.html						Adrenergic Receptor § N/A § Tartrate	92	2697	130.702	http://www.selleckchem.com/products/metoprolol-tartrate.html
Akt § N/A § Free Base	92.8	2934	103.467	http://www.selleckchem.com/products/gdc-0068.html						Adrenergic Receptor § Naphcon, Albalon § Hydrochloride	93.1	2665	127.817	http://www.selleckchem.com/products/Naphazoline-hydrochloride-Naphcon.html
Akt § N/A § Free Base	90.9	2524	115.105	http://www.selleckchem.com/products/cct128930.html						adrenergic receptor § Regitine § Mesylate	92.7	2665	127.817	http://www.selleckchem.com/products/phentolamine-mesilate.html
Akt § N/A § Dihydrochloride	90.3	2240	101.557	http://www.selleckchem.com/products/MK-2206.html						Adrenergic Receptor § Sotalex § Hydrochloride	92.8	2599	121.867	http://www.selleckchem.com/products/Sotalol-hydrochloride(Betapace).html
Akt § N/A § Free Base	92.4	2368	101.04	http://www.selleckchem.com/products/azd5363.html						Adrenergic Receptor § Uroxatral § Hydrochloride	91.7	2529	132.696	http://www.selleckchem.com/products/Alfuzosin-hydrochloride.html
Akt § N/A § Free Base	90.9	2214	98.7555	http://www.selleckchem.com/products/GSK690693.html						Adrenergic Receptor § Zanaflex, Sirdalud § HCl	91.2	2573	137.437	http://www.selleckchem.com/products/Tizanidine-hydrochloride.html
Akt § N/A § Free Base	90.4	1884	57.4042	http://www.selleckchem.com/products/Triciribine.html						Adrenergic Receptor § Zebeta § Free Base	91.2	2457	124.938	http://www.selleckchem.com/products/Bisoprolol-Fumarate.html
Akt § TRAIL-inducing Compound 10 § Free Base	92.3	2804	96.082	http://www.selleckchem.com/products/tic10.html						Adrenergic Receptor, 5-HT Receptor § Saphris § Maleate	90.6	2804	162.327	http://www.selleckchem.com/products/Asenapine.html
Akt, CDK, PKA § N/A § Free Base	90.3	2734	134.038	http://www.selleckchem.com/products/a-674563.html						Akt § N/A § Free Base	91.4	2599	84.4364	http://www.selleckchem.com/products/gdc-0068.html
Akt, MEK § N/A § Free Base	91.1	2396	103.565	http://www.selleckchem.com/products/Honokiol.html						Akt § N/A § Free Base	90.5	2593	121.326	http://www.selleckchem.com/products/cct128930.html
Akt, PDK-1 § N/A § Free Base	92.1	2328	111.039	http://www.selleckchem.com/products/PHT-427.html						Akt § N/A § Dihydrochloride	88.5	3266	212.107	http://www.selleckchem.com/products/MK-2206.html
ALK § N/A § Free Base	92.6	2305	108.561	http://www.selleckchem.com/products/NVP-TAE684.html						Akt § N/A § Free Base	89.3	2364	100.68	http://www.selleckchem.com/products/Triciribine.html
ALK § N/A § Free Base	91.7	3101	112.954	http://www.selleckchem.com/products/ldk378.html						Akt § N/A § Free Base	92.3	2181	95.1998	http://www.selleckchem.com/products/GSK690693.html
ALK § N/A § Free Base	90.8	3101	112.954	http://www.selleckchem.com/products/azd3463.html						Akt § N/A § Free Base	93.1	2447	108.163	http://www.selleckchem.com/products/azd5363.html
ALK § N/A § Free Base	90.6	2894	148.463	http://www.selleckchem.com/products/ch5424802.html						Akt § TRAIL-inducing Compound 10 § Free Base	89.5	3393	129.542	http://www.selleckchem.com/products/tic10.html
ALK § N/A § Free Base	91	2414	73.9269	http://www.selleckchem.com/products/ap26113.html						Akt, MEK § N/A § Free Base	88	2707	131.604	http://www.selleckchem.com/products/Honokiol.html
Aminopeptidase § N/A § Free Base	91.1	2297	107.699	http://www.selleckchem.com/products/CHR-2797(Tosedostat).html						Akt, PDK-1 § N/A § Free Base	90.5	2414	120.305	http://www.selleckchem.com/products/PHT-427.html
AMPA Receptor-kainate Receptor-NMDA Receptor § Draganon, Sarpul, Ampamet § Free Base	91.9	2262	103.927	http://www.selleckchem.com/products/Aniracetam.html						Akt, S6 kinase § N/A § Free Base	86.2	3372	223.528	http://www.selleckchem.com/products/AT7867.html
AMPA Receptor-kainate Receptor-NMDA Receptor § N/A § Hydrochloride	91.8	2509	113.753	http://www.selleckchem.com/products/memantine-hydrochloride-namenda.html						ALK § N/A § Free Base	89.6	3120	196.375	http://www.selleckchem.com/products/NVP-TAE684.html
AMPK § AICAR, AICA-riboside § Free Base	92.8	2660	127.366	http://www.selleckchem.com/products/Acadesine.html						ALK § N/A § Free Base	72.8	4425	188.167	http://www.selleckchem.com/products/ap26113.html
AMPK § N/A § Free Base	92.3	2793	139.357	http://www.selleckchem.com/products/a-769662.html						ALK § N/A § Free Base	83.4	4272	179.476	http://www.selleckchem.com/products/azd3463.html
AMPK § N/A § Free Base	93.1	2410	73.6997	http://www.selleckchem.com/products/wz4003.html						ALK § N/A § Free Base	89.3	3028	160.544	http://www.selleckchem.com/products/ch5424802.html
AMPK § N/A § Hydrochloride	91.9	2922	150.988	http://www.selleckchem.com/products/Phenformin-hydrochloride.html						Aminopeptidase § N/A § Free Base	91.4	2614	141.855	http://www.selleckchem.com/products/CHR-2797(Tosedostat).html
Androgen Receptor § GTX-007 § Free Base	91.9	2292	107.16	http://www.selleckchem.com/products/Andarine.html						AMPA Receptor-kainate Receptor-NMDA Receptor § Draganon, Sarpul, Ampamet § Free Base	90.2	2588	139.053	http://www.selleckchem.com/products/Aniracetam.html
Androgen Receptor § DHEA § Free Base	92.6	2739	134.489	http://www.selleckchem.com/products/Dehydroepiandrosterone(DHEA).html						AMPA Receptor-kainate Receptor-NMDA Receptor § N/A § Hydrochloride	93.3	2593	121.326	http://www.selleckchem.com/products/memantine-hydrochloride-namenda.html
Androgen Receptor § GTx-024, MK-2866 § Free Base	92.4	2400	118.797	http://www.selleckchem.com/products/Ostarine.html						AMPK § AICAR, AICA-riboside § Free Base	92.7	2500	112.941	http://www.selleckchem.com/products/Acadesine.html
Androgen Receptor § Megace, Megace ES § Acetate	91.8	2279	105.759	http://www.selleckchem.com/products/Megestrol-Acetate.html						AMPK § N/A § Free Base	89.1	3101	112.954	http://www.selleckchem.com/products/wz4003.html
Androgen Receptor § N/A § Free Base	92	4490	191.86	http://www.selleckchem.com/products/azd3514.html						AMPK § N/A § Free Base	92.6	3046	162.167	http://www.selleckchem.com/products/a-769662.html
Androgen Receptor § N/A § Free Base	91.1	2911	102.16	http://www.selleckchem.com/products/spironolactone.html						AMPK § N/A § Hydrochloride	91	2750	135.481	http://www.selleckchem.com/products/Phenformin-hydrochloride.html
Androgen Receptor § N/A § HCl	93	2888	147.922	http://www.selleckchem.com/products/Phenoxybenzamine-hydrochloride.html						Androgen Receptor § GTX-007 § Free Base	88.5	2665	147.35	http://www.selleckchem.com/products/Andarine.html
Androgen Receptor § Oxedrine, p-Synephrine, Sympatol, Parasympatol, Sympaethamine § Free Base	92	2373	101.491	http://www.selleckchem.com/products/Synephrine(Oxedrine).html						Androgen Receptor § DHEA § Free Base	92.9	2799	139.898	http://www.selleckchem.com/products/Dehydroepiandrosterone(DHEA).html
Androgen Receptor, P450 § N/A § Free Base	92.1	2505	113.392	http://www.selleckchem.com/products/MDV3100.html						Androgen Receptor § GTx-024, MK-2866 § Free Base	86.9	2799	161.788	http://www.selleckchem.com/products/Ostarine.html
Androgen Receptor, P450 § VN124-1 § Free Base	90.8	2975	105.796	http://www.selleckchem.com/products/galeterone-tok-001.html						Androgen Receptor § Megace, Megace ES § Acetate	89.5	2843	166.529	http://www.selleckchem.com/products/Megestrol-Acetate.html
Androgen Receptor/P450 § N/A § Acetate	91.4	2826	142.333	http://www.selleckchem.com/products/cyproterone-acetate.html						Androgen Receptor § N/A § Free Base	84	10723	545.943	http://www.selleckchem.com/products/azd3514.html
APC § N/A § Free Base	90.5	2940	152.611	http://www.selleckchem.com/products/TAME.html						Androgen Receptor § N/A § Free Base	89.7	3234	120.509	http://www.selleckchem.com/products/spironolactone.html
Aromatase § Femara, Piroxicam § Free Base	92.5	2214	98.7555	http://www.selleckchem.com/products/Letrozole.html						Androgen Receptor § N/A § HCl	87.9	3441	197.779	http://www.selleckchem.com/products/Phenoxybenzamine-hydrochloride.html
Aromatase § Lentaron(R), 17-dione, CGP-32349, NSC 282175 § Free Base	92.8	2766	93.9233	http://www.selleckchem.com/products/Formestane.html						Androgen Receptor § Oxedrine, p-Synephrine, Sympatol, Parasympatol, Sympaethamine § Free Base	92.4	2619	123.67	http://www.selleckchem.com/products/Synephrine(Oxedrine).html
Aromatase § Arimidex § Free Base	90.6	2305	108.561	http://www.selleckchem.com/products/Anastrozole.html						Androgen Receptor, P450 § N/A § Free Base	79.9	2718	132.596	http://www.selleckchem.com/products/MDV3100.html
Aromatase § Aromasin § Free Base	92.8	2368	115.349	http://www.selleckchem.com/products/Exemestane.html						Androgen Receptor, P450 § N/A § Free Base	88	2888	171.378	http://www.selleckchem.com/products/Bicalutamide(Casodex).html
ATM § N/A § Free Base	92.6	2665	147.35	http://www.selleckchem.com/products/KU-60019.html						Androgen Receptor, P450 § VN124-1 § Free Base	84.5	3483	134.654	http://www.selleckchem.com/products/galeterone-tok-001.html
ATM/ATR § N/A § Free Base	91.6	3823	232.22	http://www.selleckchem.com/products/ve-821.html						Androgen Receptor/P450 § N/A § Acetate	89.9	3359	190.387	http://www.selleckchem.com/products/cyproterone-acetate.html
ATM/ATR § N/A § Free Base	90.1	3279	123.066	http://www.selleckchem.com/products/ve-822.html						APC § N/A § Free Base	91.9	2750	135.481	http://www.selleckchem.com/products/TAME.html
ATM/ATR § N/A § Free Base	90.9	3022	108.466	http://www.selleckchem.com/products/cgk-733.html						Aromatase § Femara, Piroxicam § Free Base	91.1	2509	130.541	http://www.selleckchem.com/products/Letrozole.html
ATM/ATR § N/A § Free Base	92.8	2975	105.796	http://www.selleckchem.com/products/az20.html						Aromatase § Lentaron(R), 17-dione, CGP-32349, NSC 282175 § Free Base	89.9	3208	119.032	http://www.selleckchem.com/products/Formestane.html
ATPase § BFA § Free Base	89.7	2894	101.195	http://www.selleckchem.com/products/brefeldin-a.html						Aromatase § Arimidex § Free Base	91.8	2578	137.976	http://www.selleckchem.com/products/Anastrozole.html
ATPase § BRN 5702132, RP-32705 § Free Base	80.5	2424	121.383	http://www.selleckchem.com/products/Oligomycin-A.html						Aromatase § Aromasin § Free Base	90.8	2691	150.151	http://www.selleckchem.com/products/Exemestane.html
ATPase § CK-1827452, CK1827452 § Free Base	91.6	2634	125.022	http://www.selleckchem.com/products/Omecamtiv-mecarbil-CK-1827452.html						Aromatase § N/A § Free Base	90.4	2563	136.36	http://www.selleckchem.com/products/Aminoglutethimide(Cytadren).html
ATPase § N/A § Free Base	92.1	2681	129.26	http://www.selleckchem.com/products/Esomeprazole-sodium-Nexium-I.V..html						ATM § N/A § Free Base	90.7	4211	313.929	http://www.selleckchem.com/products/KU-60019.html
ATPase § N/A § Ethanolamine	91.9	2882	100.513	http://www.selleckchem.com/products/ciclopirox-ethanolamine.html						ATM § N/A § Free Base	93	3345	220.619	http://www.selleckchem.com/products/KU-55933.html
ATPase § N/A § Free Base	90.9	2969	105.455	https://www.selleckchem.com/products/blebbistatin.html						ATM/ATR § N/A § Free Base	76.5	2168	59.9522	http://www.selleckchem.com/products/cgk-733.html
ATPase § N/A § Free Base	91.4	2882	100.513	http://www.selleckchem.com/products/golgicide-a.html						ATM/ATR § N/A § Free Base	91.6	5191	355.555	http://www.selleckchem.com/products/ve-821.html
ATPase § N/A § Free Base	91.5	2650	145.734	http://www.selleckchem.com/products/btb06584.html						ATM/ATR § N/A § Free Base	91.8	2917	102.501	http://www.selleckchem.com/products/az20.html
ATPase § Primacor § Free Base	93.4	2539	116.457	http://www.selleckchem.com/products/Milrinone(Primacor).html						ATPase § BFA § Free Base	91.1	2514	79.6077	http://www.selleckchem.com/products/brefeldin-a.html
Aurora Kinase § Alisertib § Free Base	91.8	2128	89.4892	http://www.selleckchem.com/products/MLN8237.html						ATPase § BRN 5702132, RP-32705 § Free Base	67.7	2573	137.437	http://www.selleckchem.com/products/Oligomycin-A.html
Aurora Kinase § AZD1152 § Free Base	89.5	2310	109.099	http://www.selleckchem.com/products/AZD1152-HQPA.html						ATPase § CK-1827452, CK1827452 § Free Base	89.4	2691	130.161	http://www.selleckchem.com/products/Omecamtiv-mecarbil-CK-1827452.html
Aurora Kinase § N/A § Free Base	90.1	3234	179.117	http://www.selleckchem.com/products/mk-5108-vx-689.html						ATPase § N/A § Free Base	92.6	2723	133.046	http://www.selleckchem.com/products/Esomeprazole-sodium-Nexium-I.V..html
Aurora Kinase § N/A § Free Base	92	3163	172.716	http://www.selleckchem.com/products/gsk1070916.html						ATPase § N/A § Ethanolamine	88.8	3345	126.815	http://www.selleckchem.com/products/ciclopirox-ethanolamine.html
Aurora Kinase § N/A § Free Base	91.1	2275	105.328	http://www.selleckchem.com/products/VX-680(MK-0457).html						ATPase § N/A § Free Base	89.5	3671	145.334	https://www.selleckchem.com/products/blebbistatin.html
Aurora Kinase § N/A § Free Base	78.4	3816	271.368	http://www.selleckchem.com/products/MLN8054.html						ATPase § N/A § Free Base	90.3	4701	366.725	http://www.selleckchem.com/products/btb06584.html
Aurora Kinase § N/A § Free Base	90.7	2992	106.762	http://www.selleckchem.com/products/mk-8745.html						ATPase § N/A § Free Base	90.3	3332	126.077	http://www.selleckchem.com/products/golgicide-a.html
Aurora Kinase § N/A § Free Base	90.8	2697	150.798	http://www.selleckchem.com/products/Aurora-A-Inhibitor-I.html						ATPase § Primacor § Free Base	91.6	2697	130.702	http://www.selleckchem.com/products/Milrinone(Primacor).html
Aurora Kinase § N/A § Free Base	92	2614	123.219	http://www.selleckchem.com/products/cct137690.html						Aurora Kinase § Alisertib § Free Base	86.5	3201	205.103	http://www.selleckchem.com/products/MLN8237.html
Aurora Kinase § N/A § Free Base	91.3	2457	124.938	http://www.selleckchem.com/products/CCT129202.html						Aurora Kinase § AZD1152 § Free Base	93.1	2346	112.978	http://www.selleckchem.com/products/AZD1152-HQPA.html
Aurora Kinase § N/A § Free Base	90.3	2419	120.844	http://www.selleckchem.com/products/PHA-680632.html						Aurora Kinase § N/A § Free Base	77.9	5169	353.572	http://www.selleckchem.com/products/mk-5108-vx-689.html
Aurora Kinase § N/A § Free Base	92.4	2387	102.753	http://www.selleckchem.com/products/tak-901.html						Aurora Kinase § N/A § Free Base	85.2	5874	417.133	http://www.selleckchem.com/products/gsk1070916.html
Aurora Kinase § N/A § Free Base	92.6	2377	101.852	http://www.selleckchem.com/products/amg-900.html						Aurora Kinase § N/A § Free Base	87.4	2969	180.105	http://www.selleckchem.com/products/VX-680(MK-0457).html
Aurora Kinase § N/A § Free Base	91.5	2177	94.7688	http://www.selleckchem.com/products/Hesperadin.html						Aurora Kinase § N/A § Free Base	73.3	4692	365.755	http://www.selleckchem.com/products/CCT129202.html
Aurora Kinase § N/A § Mesylate	91.6	2476	126.986	http://www.selleckchem.com/products/SNS-314.html						Aurora Kinase § N/A § Free Base	82.1	2227	88.3282	http://www.selleckchem.com/products/tak-901.html
Aurora Kinase, FGFR, Bcr-Abl, c-RET, Src § N/A § Free Base	88.4	2433	122.352	http://www.selleckchem.com/products/PHA-739358(Danusertib).html						Aurora Kinase § N/A § Free Base	82.4	4435	338.064	http://www.selleckchem.com/products/MLN8054.html
autophagy § CP-62993, XZ-450 § Free Base	92.6	2882	147.381	http://www.selleckchem.com/products/azithromycin-zithromax.h						Aurora Kinase § N/A § Free Base	84.4	3975	162.604	http://www.selleckchem.com/products/mk-8745.html
Autophagy § N/A § Sodium	89.9	2928	103.126	http://www.selleckchem.com/products/sulfacetamide-sodium.html						Aurora Kinase § N/A § Free Base	84.7	3612	213.196	http://www.selleckchem.com/products/amg-900.html
Bcl-2 § N/A § Free Base	89.8	2301	108.13	http://www.selleckchem.com/products/ABT-263.html						Aurora Kinase § N/A § Free Base	84.8	2877	170.193	http://www.selleckchem.com/products/PHA-680632.html
Bcl-2 § N/A § Free Base	88.7	3483	235.488	http://www.selleckchem.com/products/TW-37.html						Aurora Kinase § N/A § Free Base	85.1	3441	230.963	http://www.selleckchem.com/products/ZM-447439.html
Bcl-2 § N/A § Free Base	91.4	2305	108.561	http://www.selleckchem.com/products/ABT-737.html						Aurora Kinase § N/A § Mesylate	83.6	2305	108.561	http://www.selleckchem.com/products/SNS-314.html
Bcl-2 § BAX Activator Molecule 7 § Free Base	88.7	3046	109.829	http://www.selleckchem.com/products/bam7.html						Aurora Kinase, FGFR, Bcr-Abl, c-RET, Src § N/A § Free Base	75.1	3754	264.688	http://www.selleckchem.com/products/PHA-739358(Danusertib).html
Bcl-2 § HA141 § Free Base	91.9	2206	97.8935	http://www.selleckchem.com/products/HA14-1.html						Aurora Kinase, VEGFR § N/A § Free Base	88.9	5071	406.592	http://www.selleckchem.com/products/CYC116.html
Bcl-2 § N/A § Free Base	90.6	4116	170.614	http://www.selleckchem.com/products/at101.html						autophagy § CP-62993, XZ-450 § Free Base	90.7	2837	143.324	http://www.selleckchem.com/products/azithromycin-zithromax.h
Bcl-2 § N/A § Free Base	91.2	2940	103.808	http://www.selleckchem.com/products/abt-199.html						Autophagy § N/A § Sodium	90.4	3046	109.829	http://www.selleckchem.com/products/sulfacetamide-sodium.html
Bcr-Abl § N/A § Free Base	89.9	3273	182.633	http://www.selleckchem.com/products/dcc-2036.html						Bcl-2 § N/A § Free Base	90.1	2231	100.587	http://www.selleckchem.com/products/ABT-263.html
Bcr-Abl § N/A § Free Base	91.6	2821	97.0477	http://www.selleckchem.com/products/gnf-2.html						Bcl-2 § N/A § Mesylate	61.7	126393	13478.8	http://www.selleckchem.com/products/Obatoclax-Mesylate.html
Bcr-Abl § N/A § Mesylate	88.2	2946	104.149	http://www.selleckchem.com/products/gzd824.html						Bcl-2 § N/A § Free Base	86.2	3761	265.442	http://www.selleckchem.com/products/TW-37.html
Bcr-Abl § Tasigna § Free Base	91.5	2266	104.358	http://www.selleckchem.com/products/Nilotinib.html						Bcl-2 § N/A § Free Base	88.8	3132	197.668	http://www.selleckchem.com/products/ABT-737.html
Bcr-Abl, JAK, Aurora Kinase § N/A § Free Base	87.7	4913	389.568	http://www.selleckchem.com/products/AT9283.html						Bcl-2 § BAX Activator Molecule 7 § Free Base	87.8	3299	124.202	http://www.selleckchem.com/products/bam7.html
Bcr-Abl, VEGFR, FGFR, PDGFR, Flt § N/A § Free Base	90.7	2485	127.955	http://www.selleckchem.com/products/AP24534.html						Bcl-2 § HA141 § Free Base	77.6	2364	114.918	http://www.selleckchem.com/products/HA14-1.html
BET § N/A § Free Base	84.1	18158	968.31	http://www.selleckchem.com/products/jq1.html						Bcl-2 § N/A § Free Base	82.5	2466	76.8809	http://www.selleckchem.com/products/at101.html
BET § N/A § Free Base	89.9	2905	101.82	http://www.selleckchem.com/products/otx015.html						Bcl-2 § N/A § Free Base	91	2963	105.114	http://www.selleckchem.com/products/abt-199.html
Beta Amyloid § N/A § Free Base	91	3113	113.636	http://www.selleckchem.com/products/euk-134.html						Bcr-Abl § N/A § Free Base	82.6	7126	530.01	http://www.selleckchem.com/products/dcc-2036.html
BTK § CC-292 § Free Base	91.6	3151	115.794	http://www.selleckchem.com/products/avl-292.html						Bcr-Abl § N/A § Free Base	87.3	3490	135.052	http://www.selleckchem.com/products/gnf-2.html
BTK § N/A § Free Base	90.4	3157	116.135	http://www.selleckchem.com/products/cnx-774.html						Bcr-Abl § Tasigna § Free Base	86.9	2457	124.938	http://www.selleckchem.com/products/Nilotinib.html
c-Kit, FGFR, Flt, VEGFR, PDGFR § CHIR-258 § Citrate	93.2	1884	63.1986	http://www.selleckchem.com/products/CHIR-258.html						BET § N/A § Free Base	73.7	21820	1176.34	http://www.selleckchem.com/products/jq1.html
c-Kit, PDGFR, FGFR, FAK § N/A § Free Base	89.8	2346	112.978	http://www.selleckchem.com/products/Masitinib-(AB1010).html						BET § N/A § Free Base	88.8	3886	157.548	http://www.selleckchem.com/products/otx015.html
c-Kit, Raf, VEGFR § BAY 73-4506 § Free Base	90.1	2227	100.156	http://www.selleckchem.com/products/BAY-73-4506.html						Beta Amyloid § N/A § Free Base	90.4	3095	112.613	http://www.selleckchem.com/products/euk-134.html
c-Met § N/A § Free Base	89.9	2998	107.103	http://www.selleckchem.com/products/incb28060.html						BTK § CC-292 § Free Base	80	3999	163.967	http://www.selleckchem.com/products/avl-292.html
c-Met § N/A § Free Base	91.9	2323	110.5	http://www.selleckchem.com/products/PF-04217903.html						BTK § N/A § Free Base	82.6	10747	547.307	http://www.selleckchem.com/products/cnx-774.html
c-Met § N/A § Free Base	92.2	2189	96.0618	http://www.selleckchem.com/products/SGX-523.html						c-Kit, FGFR, Flt, VEGFR, PDGFR § CHIR-258 § Citrate	85.7	5147	414.781	http://www.selleckchem.com/products/CHIR-258.html
c-Met § N/A § Free Base	91.7	2189	96.0618	http://www.selleckchem.com/products/JNJ-38877605.html						c-Kit, PDGFR, FGFR, FAK § N/A § Free Base	82.5	2193	96.4928	http://www.selleckchem.com/products/Masitinib-(AB1010).html
c-Met § N/A § Free Base	91.3	2998	157.84	http://www.selleckchem.com/products/amg458.html						c-Kit, Raf, VEGFR § BAY 73-4506 § Free Base	76.8	2341	112.44	http://www.selleckchem.com/products/BAY-73-4506.html
c-Met § N/A § Free Base	92.5	2614	123.219	http://www.selleckchem.com/products/nvp-bvu972.html						c-Kit, VEGFR § N/A § Free Base	80.2	2072	83.4553	http://www.selleckchem.com/products/OSI-930.html
c-Met, c-Kit, PDGFR, Flt, c-RET § N/A § Free Base	83.5	2060	82.1623	http://www.selleckchem.com/products/MP-470.html						c-Met § N/A § Free Base	82.8	3641	143.63	http://www.selleckchem.com/products/incb28060.html
c-Met, FGFR, PDGFR § N/A § Free Base	92.5	2505	79.0964	http://www.selleckchem.com/products/mk-2461.html						c-Met § N/A § Free Base	89.9	2544	134.312	http://www.selleckchem.com/products/PF-04217903.html
c-Met, VEGFR § BMS794833 § Free Base	91.9	2227	88.3282	http://www.selleckchem.com/products/BMS-794833.html						c-Met § N/A § Free Base	90.6	2539	133.774	http://www.selleckchem.com/products/JNJ-38877605.html
c-Met, VEGFR § E7050 § Free Base	89.6	3312	124.94	http://www.selleckchem.com/products/golvatinib-e7050.html						c-Met § N/A § Free Base	91.7	2452	124.4	http://www.selleckchem.com/products/SGX-523.html
c-Met, VEGFR, Tie-2 § N/A § Free Base	92.1	2240	101.557	http://www.selleckchem.com/products/MGCD-265.html						c-Met § PKI-SU11274 § Free Base	80	121518	12953.5	http://www.selleckchem.com/products/SU11274.html
c-Myc § N/A § Free Base	89.8	2969	105.455	https://www.selleckchem.com/products/10058-f4.html						c-Met § N/A § Free Base	77.5	211523	22651.4	http://www.selleckchem.com/products/PHA-665752.html
Calcium Channel § Fanchinine, Hanfangchin A, NSC 77037, S,S-(+)-Tetrandrine, Sinomenine A, TTD, Tetrandrin, d-Tetrandr § Free Base	90.7	2650	126.465	http://www.selleckchem.com/products/Tetrandrine-Fanchinine.html						c-Met § N/A § Free Base	90.3	1794	53.5013	http://www.selleckchem.com/products/BMS-777607.html
Calcium Channel § Lacipil, Motens § Free Base	91.8	2410	104.827	http://www.selleckchem.com/products/lacidipine-lacipil-motens.html						c-Met § N/A § Free Base	90.7	3246	180.199	http://www.selleckchem.com/products/amg458.html
Calcium Channel § Artedil, Iperten § Free Base	91.3	2558	118.17	http://www.selleckchem.com/products/Manidipine(Manyper).html						c-Met § N/A § Free Base	91.3	2686	129.711	http://www.selleckchem.com/products/nvp-bvu972.html
Calcium Channel § FRC 8653 § Free Base	92.1	2341	112.44	http://www.selleckchem.com/products/Cilnidipine.html						c-Met, c-Kit, PDGFR, Flt, c-RET § N/A § Free Base	65.9	2206	97.8935	http://www.selleckchem.com/products/MP-470.html
Calcium Channel § Istin, Norvasc, Caduet § Free Base	92.7	2905	149.455	http://www.selleckchem.com/products/Amlodipine(Norvasc).html						c-Met, FGFR, PDGFR § N/A § Free Base	87.2	2337	69.5527	http://www.selleckchem.com/products/mk-2461.html
Calcium Channel § N/A § Hydrochloride	91.4	2544	116.908	http://www.selleckchem.com/products/tetracaine-hydrochloride-pontocaine.html						c-Met, VEGFR § BMS794833 § Free Base	79.2	3427	196.517	http://www.selleckchem.com/products/BMS-794833.html
Calcium Channel § N/A § 2HCl	90.3	2734	134.038	http://www.selleckchem.com/products/flunarizine-dihydrochloride.html						c-Met, VEGFR § E7050 § Free Base	85.3	5050	223.672	http://www.selleckchem.com/products/golvatinib-e7050.html
Calcium Channel § N/A § Dihydrochloride	91.4	2981	156.307	http://www.selleckchem.com/products/Manidipine-dihydrochloride(CV-4093).html						c-Met, VEGFR, Tie-2 § N/A § Free Base	88.6	4352	329.121	http://www.selleckchem.com/products/MGCD-265.html
Calcium Channel § N/A § Free Base	89.9	3070	111.193	http://www.selleckchem.com/products/azelnidipine.html						c-Myc § N/A § Free Base	87.6	3483	134.654	https://www.selleckchem.com/products/10058-f4.html
Calcium Channel § N/A § Free Base	90.7	2563	118.621	http://www.selleckchem.com/products/cleviprex-clevidipine.html						Calcium Channel § Fanchinine, Hanfangchin A, NSC 77037, S,S-(+)-Tetrandrine, Sinomenine A, TTD, Tetrandrin, d-Tetrandr § Free Base	90	3554	207.967	http://www.selleckchem.com/products/Tetrandrine-Fanchinine.html
Calcium Channel § N/A § Free Base	92.6	2544	116.908	http://www.selleckchem.com/products/Nitrendipine.html						Calcium Channel § Lacipil, Motens § Free Base	87.3	2744	134.94	http://www.selleckchem.com/products/lacidipine-lacipil-motens.html
Calcium Channel § N/A § Free Base	91.7	2466	109.876	http://www.selleckchem.com/products/nilvadipine-arc029.html						Calcium Channel § Artedil, Iperten § Free Base	86.8	4290	274.323	http://www.selleckchem.com/products/Manidipine(Manyper).html
calcium channel § N/A § Hydrochloride	92.7	2244	89.8609	http://www.selleckchem.com/products/benidipine-hydrochloride.html						Calcium Channel § FRC 8653 § Free Base	89	2396	118.366	http://www.selleckchem.com/products/Cilnidipine.html
cAMP § Coleonol § Free Base	91.9	2766	136.923	http://www.selleckchem.com/products/forskolin.html						Calcium Channel § Istin, Norvasc, Caduet § Free Base	89.5	3448	198.411	http://www.selleckchem.com/products/Amlodipine(Norvasc).html
Cannabinoid Receptor § N/A § Free Base	89.2	3004	107.444	http://www.selleckchem.com/products/rimonabant-sr141716.html						Calcium Channel § N/A § Hydrochloride	92	3034	161.085	http://www.selleckchem.com/products/tetracaine-hydrochloride-pontocaine.html
Cannabinoid Receptor § ab120342 § Free Base	90.7	2849	167.176	http://www.selleckchem.com/products/Org-27569.html						Calcium Channel § N/A § 2HCl	77.8	3525	205.353	http://www.selleckchem.com/products/flunarizine-dihydrochloride.html
Cannabinoid Receptor § Indomethacin Morpholinylamide § Free Base	91	3010	107.784	http://www.selleckchem.com/products/bml-190.html						Calcium Channel § N/A § Dihydrochloride	86.2	4016	249.62	http://www.selleckchem.com/products/Manidipine-dihydrochloride(CV-4093).html
Cannabinoid Receptor § N/A § Free Base	90.1	3145	115.453	http://www.selleckchem.com/products/am251.html						Calcium Channel § N/A § Free Base	86.8	3386	129.144	http://www.selleckchem.com/products/azelnidipine.html
Cannabinoid Receptor § N/A § Free Base	91.5	2917	102.501	http://www.selleckchem.com/products/gw-842166x.html						Calcium Channel § N/A § Free Base	88.2	3366	191.018	http://www.selleckchem.com/products/nilvadipine-arc029.html
Carbonic Anhydrase § N/A § Free Base	89.5	3126	169.38	http://www.selleckchem.com/products/tioxolone.html						Calcium Channel § N/A § Free Base	91.6	2539	116.457	http://www.selleckchem.com/products/cleviprex-clevidipine.html
Carbonic Anhydrase § N/A § Free Base	90.7	3070	111.193	http://www.selleckchem.com/products/methazolamide.html						Calcium Channel § N/A § Free Base	92.1	2877	146.931	http://www.selleckchem.com/products/Nitrendipine.html
Carbonic Anhydrase § N/A § Free Base	91	2899	101.479	http://www.selleckchem.com/products/u-104.html						calcium channel § N/A § Hydrochloride	89.6	2865	145.849	http://www.selleckchem.com/products/benidipine-hydrochloride.html
Carbonic Anhydrase § Topamax § Free Base	90.7	2359	114.379	http://www.selleckchem.com/products/Topiramate.html						Calcium Channel § RS 43285-193, RS-43285, Ranexa, renolazine § Dihydrochloride	90.8	2539	133.774	http://www.selleckchem.com/products/Ranolazine-dihydrochloride.html
Caspase § LY573636 § Free Base	91	2951	104.433	http://www.selleckchem.com/products/tasisulam.html						cAMP § Coleonol § Free Base	89.1	2894	148.463	http://www.selleckchem.com/products/forskolin.html
Caspase § N/A § Free Base	89.5	2922	102.785	http://www.selleckchem.com/products/apoptosis-activator-2.html						Cannabinoid Receptor § N/A § Free Base	84.8	3379	128.746	http://www.selleckchem.com/products/rimonabant-sr141716.html
Caspase § N/A § Free Base	92.6	2750	135.481	http://www.selleckchem.com/products/VX-765.html						Cannabinoid Receptor § ab120342 § Free Base	89.3	2707	151.875	http://www.selleckchem.com/products/Org-27569.html
Caspase § N/A § Free Base	75.2	2490	78.2443	http://www.selleckchem.com/products/birinapant-tl32711.html						Cannabinoid Receptor § AM1241 § Free Base	88.6	3649	253.374	http://www.selleckchem.com/products/AM-1241.html
Caspase § Procaspase activating compound 1 § Free Base	92.9	2957	154.143	http://www.selleckchem.com/products/pac-1.html						Cannabinoid Receptor § Indomethacin Morpholinylamide § Free Base	88.3	3406	130.28	http://www.selleckchem.com/products/bml-190.html
CaSR § Mimpara, Sensipar § Hydrochloride	91.1	2262	103.927	http://www.selleckchem.com/products/Cinacalcet-hydrochloride.html						Cannabinoid Receptor § N/A § Free Base	81.7	3070	111.193	http://www.selleckchem.com/products/am251.html
CaSR § N/A § Free Base	91.7	2992	157.299	http://www.selleckchem.com/products/nps-2143.html						Cannabinoid Receptor § N/A § Free Base	82.3	2849	98.6383	http://www.selleckchem.com/products/gw-842166x.html
Cathepsin K § MK0822 § Free Base	90.2	2314	109.53	http://www.selleckchem.com/products/Odanacatib-(MK0822).html						Carbonic Anhydrase § N/A § Free Base	90.6	2854	144.857	http://www.selleckchem.com/products/tioxolone.html
CCR5 § UK-427857, Celsentri § Free Base	92.5	2599	121.867	http://www.selleckchem.com/products/Maraviroc.html						Carbonic Anhydrase § N/A § Free Base	89.1	3366	128.008	http://www.selleckchem.com/products/methazolamide.html
CDK § BMS-387032 § Free Base	68.5	2509	130.541	http://www.selleckchem.com/products/SNS-032.html						Carbonic Anhydrase § N/A § Free Base	90.2	3077	111.591	http://www.selleckchem.com/products/u-104.html
CDK § N/A § Free Base	91.7	2419	120.844	http://www.selleckchem.com/products/Roscovitine.html						Carbonic Anhydrase § Topamax § Free Base	90.2	2614	141.855	http://www.selleckchem.com/products/Topiramate.html
CDK § N/A § Hydrochloride	92.4	2275	105.328	http://www.selleckchem.com/products/BS-181.html						Caspase § LY573636 § Free Base	88.6	3273	122.725	http://www.selleckchem.com/products/tasisulam.html
CDK § N/A § Free Base	91.9	2782	138.366	http://www.selleckchem.com/products/bms-265246.html						Caspase § N/A § Free Base	67.9	2544	81.3119	http://www.selleckchem.com/products/birinapant-tl32711.html
CDK § CID 44968231 § Free Base	91.4	2424	121.383	http://www.selleckchem.com/products/ml167.html						Caspase § N/A § Free Base	89.4	3070	111.193	http://www.selleckchem.com/products/apoptosis-activator-2.html
CDK § N/A § Free Base	90	3064	163.79	http://www.selleckchem.com/products/pha-767491.html						Caspase § N/A § Free Base	92.4	2728	133.497	http://www.selleckchem.com/products/VX-765.html
CDK § N/A § Free Base	87.2	2975	155.766	http://www.selleckchem.com/products/AZD5438.html						Caspase § Procaspase activating compound 1 § Free Base	87.6	5246	360.514	http://www.selleckchem.com/products/pac-1.html
CDK § N/A § Free Base	90.4	3561	139.086	http://www.selleckchem.com/products/nu6027.html						CaSR § Mimpara, Sensipar § Hydrochloride	67.2	3182	203.056	http://www.selleckchem.com/products/Cinacalcet-hydrochloride.html
CDK § N/A § Free Base	91.2	2871	99.8881	http://www.selleckchem.com/products/tg003.html						Cathepsin K § MK0822 § Free Base	91.2	2697	150.798	http://www.selleckchem.com/products/Odanacatib-(MK0822).html
CDK § N/A § Free Base	91.5	2438	107.351	http://www.selleckchem.com/products/pha-848125.html						CCR5 § UK-427857, Celsentri § Free Base	93.2	2734	134.038	http://www.selleckchem.com/products/Maraviroc.html
CDK § N/A § Free Base	92.8	2210	98.3245	http://www.selleckchem.com/products/lee011.html						CDK § N/A § Free Base	82.4	3170	201.763	http://www.selleckchem.com/products/Roscovitine.html
CDK § N/A § Free Base	89.5	1680	41.218	http://www.selleckchem.com/products/PHA-793887.html						CDK § N/A § Hydrochloride	86	2707	151.875	http://www.selleckchem.com/products/BS-181.html
CDK § N/A § HCl	71.5	3590	140.733	https://www.selleckchem.com/products/p276-00.html						CDK § N/A § Free Base	89.9	2544	116.908	http://www.selleckchem.com/products/bms-265246.html
CDK § N/A § Mesylate	87.7	3886	157.548	http://www.selleckchem.com/products/ly2835219.html						CDK § CID 44968231 § Free Base	65.8	3894	279.772	http://www.selleckchem.com/products/ml167.html
CDK, Aurora Kinase § N/A § Free Base	80.4	3201	205.103	http://www.selleckchem.com/products/JNJ-7706621.html						CDK § N/A § Free Base	78.9	2140	90.7821	http://www.selleckchem.com/products/PHA-793887.html
CETP § N/A § Free Base	91.5	2771	137.374	http://www.selleckchem.com/products/dalcetrapib-jtt-705.html						CDK § N/A § Free Base	80.4	2583	120.424	http://www.selleckchem.com/products/pha-848125.html
CETP § N/A § Free Base	91.8	2905	101.82	http://www.selleckchem.com/products/torcetrapib-cp-529414.html						CDK § N/A § Free Base	87.8	3145	115.453	http://www.selleckchem.com/products/tg003.html
CETP § N/A § Free Base	92.4	2865	145.849	http://www.selleckchem.com/products/anacetrapib-mk-0859.html						CDK § N/A § Free Base	91.8	5862	269.8	http://www.selleckchem.com/products/nu6027.html
CETP § N/A § Free Base	90.4	2969	105.455	http://www.selleckchem.com/products/evacetrapib-ly2484595.html						CDK § N/A § Free Base	91.9	2447	123.861	http://www.selleckchem.com/products/lee011.html
CFTR § CFTR inhibitor 172 § Free Base	91.3	3234	120.509	http://www.selleckchem.com/products/cftrinh-172.html						CDK § N/A § HCl	67.9	2509	79.3236	https://www.selleckchem.com/products/p276-00.html
CFTR § N/A § Free Base	89.6	3176	117.214	http://www.selleckchem.com/products/iowh032.html						CDK § N/A § Mesylate	70.1	5938	274.118	http://www.selleckchem.com/products/ly2835219.html
CFTR § N/A § Free Base	91.4	2946	104.149	http://www.selleckchem.com/products/vx-661.html						CETP § N/A § Free Base	91.4	2691	130.161	http://www.selleckchem.com/products/dalcetrapib-jtt-705.html
CFTR § N/A § Free Base	92.8	1004	-31.6198	http://www.selleckchem.com/products/VX-770.html						CETP § N/A § Free Base	89.7	3325	125.679	http://www.selleckchem.com/products/torcetrapib-cp-529414.html
Chk § N/A § Free Base	91.9	2485	111.589	http://www.selleckchem.com/products/LY2603618-IC-83.html						CETP § N/A § Free Base	91.2	2888	147.922	http://www.selleckchem.com/products/anacetrapib-mk-0859.html
Chk § N/A § Free Base	85.3	4049	252.595	http://www.selleckchem.com/products/chir-124.html						CETP § N/A § Free Base	85.2	3214	119.373	http://www.selleckchem.com/products/evacetrapib-ly2484595.html
CHK § N/A § Free Base	90.5	3299	184.977	http://www.selleckchem.com/products/sch-900776.html						CFTR § CFTR inhibitor 172 § Free Base	83.7	3792	152.208	http://www.selleckchem.com/products/cftrinh-172.html
control	91.8	3052	110.17							CFTR § N/A § Free Base	79.8	2433	122.352	http://www.selleckchem.com/products/VX-770.html
control	90.9	2987	106.478							CFTR § N/A § Free Base	86.8	3823	153.969	http://www.selleckchem.com/products/iowh032.html
control	91.2	2981	106.137							CFTR § N/A § Free Base	89.6	3292	123.804	http://www.selleckchem.com/products/vx-661.html
control	90.3	2957	104.774							Chk § N/A § Free Base	83.9	3201	176.142	http://www.selleckchem.com/products/LY2603618-IC-83.html
control	90.4	2946	104.149							Chk § N/A § Free Base	64.3	5509	453.786	http://www.selleckchem.com/products/AZD7762.html
control	90.2	2922	102.785							CHK § N/A § Free Base	88.1	6972	516.126	http://www.selleckchem.com/products/sch-900776.html
control	91.8	2882	100.513							control	87.1	3319	125.338
control	90.4	2815	96.7068							control	87.3	2244	101.988
control	90.8	2782	138.366							control	87.7	1159	-14.9188
control	90.1	2739	134.489							control	88	2283	106.19
control	93.7	2697	150.798							control	88.2	2253	102.958
control	91.2	2634	125.022							control	88.3	1275	-2.42002
control	90.3	2629	124.572							control	88.7	2193	96.4928
control	90.4	2549	117.359							control	89	2969	105.455
control	90.5	2328	97.4341							control	89.3	1335	7.90771
control	89.6	2240	101.557							control	89.4	1251	-5.00598
control	90.7	2231	100.587							control	89.5	2350	113.409
control	89.6	2219	99.2942							control	89.5	1305	5.20299
control	91.5	2206	86.4349							control	89.5	1197	4.79174
control	89.4	2198	97.0315							control	89.6	2262	103.927
control	90.9	2177	83.8203							control	89.7	2975	105.796
control	90.2	2177	94.7688							control	89.8	1211	-9.31591
control	89.9	2177	94.7688							control	89.8	2310	109.099
control	87.8	2168	93.7991							control	89.8	1340	8.3585
control	90	2152	92.0751							control	89.9	1163	-14.4878
control	89.4	1579	29.9061							control	89.9	2301	94.9999
control	91.8	1445	17.825							control	90	1170	3.25793
control	87.7	1437	17.1038							control	90.3	2466	109.876
control	90.3	1424	15.9317							control	90.3	2410	104.827
control	88	1332	3.72162							control	90.3	1213	5.70067
control	91.7	1266	1.68685							control	90.4	1125	-18.5822
control	90.5	1239	-0.747406							control	90.4	1394	13.227
control	87.2	1220	-8.34617							control	90.4	2457	109.064
control	91.1	1204	5.1894							control	90.5	2410	104.827
control	91.4	1163	2.86028							control	90.5	2452	108.614
control	91.2	1143	1.72412							control	90.6	3022	108.466
control	90.7	1134	1.21285							control	90.7	1266	1.68685
control	92.3	1121	0.474346							control	90.8	1232	-7.0532
control	91.6	1119	-11.5663							control	90.8	1275	2.49826
control	91.8	1106	-0.377772							control	90.8	2969	105.455
control	91	1104	-12.9187							control	90.9	1150	2.12177
control	91.1	1099	-21.3837							control	90.9	2998	107.103
control	91	1086	-22.7844							control	91	2558	118.17
control	92.8	1082	-1.74116							control	91	1065	-2.70689
control	92.1	1012	-5.71771							control	91.1	1143	1.72412
COX COX § Lodine, Lodine XL § Free Base	92.2	2262	103.927	http://www.selleckchem.com/products/Etodolac.html						control	91.2	1123	-11.2057
COX § Roxam § Free Base	90.7	2860	99.2632	http://www.selleckchem.com/products/Piroxicam(Feldene).html						control	91.2	3016	108.125
COX § Anaprox, Naprelan § Sodium	90.6	2368	115.349	http://www.selleckchem.com/products/Naproxen-Sodium(Aleve).html						control	91.3	1101	-21.1682
COX § Arthaxan, Relafen § Free Base	92.2	2928	103.126	http://www.selleckchem.com/products/nabumetone.html						control	91.3	2152	92.0751
COX § Asaronaldehyde, Asarylaldehyde, NSC 89299 § Free Base	91.8	2447	108.163	http://www.selleckchem.com/products/Asaraldehyde-Asaronaldehyde.html						control	91.3	1445	17.825
COX § Celebrex, Celebra § Free Base	91.6	2328	111.039	http://www.selleckchem.com/products/Celecoxib.html						control	91.3	2951	104.433
COX § N/A § Free Base	91.6	3058	110.511	http://www.selleckchem.com/products/triflusal.html						control	91.6	2490	112.04
COX § N/A § Free Base	91.8	2928	103.126	http://www.selleckchem.com/products/rofecoxib-vioxx.html						control	91.9	1156	2.46262
COX § N/A § Free Base	90.7	3064	110.852	http://www.selleckchem.com/products/mefenamic-acid.html						control	92	1159	2.63304
COX § N/A § Free Base	89.8	3058	110.511	http://www.selleckchem.com/products/zaltoprofen.html						COX COX § Lodine, Lodine XL § Free Base	90.6	2509	130.541	http://www.selleckchem.com/products/Etodolac.html
COX § N/A § Free Base	89	2951	104.433	http://www.selleckchem.com/products/lumiracoxib-cox-189.html						COX § Roxam § Free Base	90.4	3040	109.489	http://www.selleckchem.com/products/Piroxicam(Feldene).html
COX § N/A § Free Base	91.8	2697	130.702	http://www.selleckchem.com/products/phenacetin.html						COX § Anaprox, Naprelan § Sodium	90.6	3372	223.528	http://www.selleckchem.com/products/Naproxen-Sodium(Aleve).html
COX § N/A § Free Base	91	2593	121.326	http://www.selleckchem.com/products/licofelone.html						COX § Arthaxan, Relafen § Free Base	90.6	3089	112.272	http://www.selleckchem.com/products/nabumetone.html
COX § N/A § Free Base	91.4	2185	95.6308	http://www.selleckchem.com/products/Ketorolac-Tromethamine(Toradol).html						COX § Asaronaldehyde, Asarylaldehyde, NSC 89299 § Free Base	93	2524	115.105	http://www.selleckchem.com/products/Asaraldehyde-Asaronaldehyde.html
COX § N/A § Meglumin	91.7	2614	123.219	http://www.selleckchem.com/products/flunixin-meglumin.html						COX § Brufen, Nurofen, Motrin § Free Base	90.7	2558	135.821	http://www.selleckchem.com/products/Ibuprofen(Advil).html
COX § Orudis, Oruvail § Free Base	91.5	2202	97.4625	http://www.selleckchem.com/products/Ketoprofen(Actron).html						COX § Celebrex, Celebra § Free Base	87.9	2894	172.024	http://www.selleckchem.com/products/Celecoxib.html
COX § SC-65872, YM-974 § Free Base	90.5	2946	104.149	http://www.selleckchem.com/products/valdecoxib.html						COX § N/A § Free Base	89.8	3176	117.214	http://www.selleckchem.com/products/triflusal.html
COX § Voltaren, Solaraze, Ecofenac § Sodium Salt	91.3	2471	110.327	http://www.selleckchem.com/products/Diclofenac-sodium.html						COX § N/A § Free Base	91.2	3319	125.338	http://www.selleckchem.com/products/rofecoxib-vioxx.html
CRM1 § N/A § Free Base	89.3	3189	117.953	http://www.selleckchem.com/products/kpt-276.html						COX § N/A § Free Base	89.3	2766	136.923	http://www.selleckchem.com/products/licofelone.html
CRM1 § N/A § Free Base	90.1	3028	108.807	http://www.selleckchem.com/products/kpt-330.html						COX § N/A § Free Base	89.4	3170	116.874	http://www.selleckchem.com/products/mefenamic-acid.html
CRM1 § N/A § Free Base	89.9	2843	98.2975	http://www.selleckchem.com/products/kpt-185.html						COX § N/A § Free Base	89.7	3325	125.679	http://www.selleckchem.com/products/lumiracoxib-cox-189.html
CSF-1R § N/A § Free Base	91.3	2718	132.596	http://www.selleckchem.com/products/gw2580.html						COX § N/A § Free Base	89.8	3279	123.066	http://www.selleckchem.com/products/zaltoprofen.html
CXCR § N/A § Free Base	90.9	3034	109.148	http://www.selleckchem.com/products/wz-811.html						COX § N/A § Free Base	90.6	2368	115.349	http://www.selleckchem.com/products/Ketorolac-Tromethamine(Toradol).html
Cysteine Protease § N/A § Free Base	93	2676	128.809	http://www.selleckchem.com/products/e-64.html						COX § N/A § Free Base	91.3	2744	134.94	http://www.selleckchem.com/products/phenacetin.html
Dehydrogenase § N/A § Free Base	90.2	3077	111.591	http://www.selleckchem.com/products/cpi-613.html						COX § N/A § Meglumin	92.2	2266	91.8444	http://www.selleckchem.com/products/flunixin-meglumin.html
Dehydrogenase § IDH-C35 § Free Base	90	3058	110.511	http://www.selleckchem.com/products/agi-5198.html						COX § Orudis, Oruvail § Free Base	90.5	2466	125.908	http://www.selleckchem.com/products/Ketoprofen(Actron).html
Dehydrogenase § N/A § Free Base	90.6	2969	105.455	http://www.selleckchem.com/products/PluriSIn-1-nsc-14613.html						COX § SC-65872, YM-974 § Free Base	89.9	3352	127.213	http://www.selleckchem.com/products/valdecoxib.html
Dehydrogenase § N/A § Free Base	91.1	2438	107.351	http://www.selleckchem.com/products/gimeracil.html						COX § Voltaren, Solaraze, Ecofenac § Sodium Salt	92.5	2588	120.875	http://www.selleckchem.com/products/Diclofenac-sodium.html
Dehydrogenase § N/A § Free Base	91.1	2044	80.4383	http://www.selleckchem.com/products/mk-8245.html						CRM1 § N/A § Free Base	81.8	3967	162.149	http://www.selleckchem.com/products/kpt-330.html
Dehydrogenase § N/A § Free Base	89.8	3070	111.193	http://www.selleckchem.com/products/agi-6780.html						CRM1 § N/A § Free Base	83.4	3292	123.804	http://www.selleckchem.com/products/kpt-276.html
Dehydrogenase § Vetoryl § Free Base	92	2310	109.099	http://www.selleckchem.com/products/Trilostane.html						CRM1 § N/A § Free Base	86.3	2957	104.774	http://www.selleckchem.com/products/kpt-185.html
DHFR § Methotrexate, Rheumatrex, Trexall § Free Base	89.6	3151	199.716	http://www.selleckchem.com/products/Abitrexate.html						CSF-1R § N/A § Free Base	89.3	3511	204.09	http://www.selleckchem.com/products/gw2580.html
Diacylglycerol Acyltransferase 1 § N/A § Free Base	93.1	2665	127.817	http://www.selleckchem.com/products/a-922500.html						CXCR § N/A § Free Base	89.4	3792	152.208	http://www.selleckchem.com/products/wz-811.html
DNA Methyltransferase § DNA Methyltransferase Inhibitor II § Free Base	91.4	3016	108.125	http://www.selleckchem.com/products/sgi-1027.html						Cysteine Protease § E-64d § Free Base	90.4	2650	145.734	http://www.selleckchem.com/products/Aloxistatin.html
DNA Methyltransferase § N/A § Free Base	89.6	3022	108.466	https://www.selleckchem.com/products/zebularine.html						Cysteine Protease § N/A § Free Base	91.2	3731	223.925	http://www.selleckchem.com/products/e-64.html
DNA-PK § N/A § Free Base	91	3120	114.033	http://www.selleckchem.com/products/nu7026.html						Cysteine Protease § NSC 694279, EP 475 § Free Base	78.8	2297	107.699	http://www.selleckchem.com/products/loxistatin-acid-e-64c.html
DNA-PK, mTOR, PDGF § N/A § Free Base	93.2	1808	50.5522	http://www.selleckchem.com/products/PP121.html						Dehydrogenase § N/A § Free Base	90.3	3312	124.94	http://www.selleckchem.com/products/cpi-613.html
DNA-PK, PI3K § N/A § Free Base	85	3532	205.984	http://www.selleckchem.com/products/nu7441.html						Dehydrogenase § IDH-C35 § Free Base	90.4	3497	135.45	http://www.selleckchem.com/products/agi-5198.html
DNA-PK, PI3K, mTOR § N/A § Free Base	92.8	2087	85.0715	http://www.selleckchem.com/products/PI-103.html						Dehydrogenase § N/A § Free Base	89	3170	116.874	http://www.selleckchem.com/products/PluriSIn-1-nsc-14613.html
DNA/RNA Synthesis § 5-azacytidine, Mylosar, Ladakamycin § Free Base	88.6	3234	179.117	http://www.selleckchem.com/products/Azacitidine(Vidaza).html						Dehydrogenase § N/A § Free Base	91.1	2583	138.515	http://www.selleckchem.com/products/mk-8245.html
DNA/RNA Synthesis § NSC 69877 § Free Base	92.5	2563	136.36	http://www.selleckchem.com/products/crt0044876.html						Dehydrogenase § N/A § Free Base	93.3	2681	129.26	http://www.selleckchem.com/products/gimeracil.html
Dopamine Receptor § N/A § Free Base	91.8	2837	97.9566	http://www.selleckchem.com/products/levosulpiride-levogastrol.html						Dehydrogenase § N/A § Free Base	84.9	3800	152.663	http://www.selleckchem.com/products/agi-6780.html
Dopamine Receptor § ASL 279, Cardiosteril, Dopamine Fresenius, Dopastat, Intropin, Rascordin, Revivan, Tensamin § Hydrochloride	91.6	2452	108.614	http://www.selleckchem.com/products/Dopamine-hydrochloride-Inotropin.html						Dehydrogenase § Vetoryl § Free Base	91.5	2755	157.047	http://www.selleckchem.com/products/Trilostane.html
Dopamine Receptor § ICI-204636, ZD 5077, ZM 204636, Seroquel XR § Fumarate	90.2	2419	105.638	http://www.selleckchem.com/products/Quetiapine-fumarate(Seroquel).html						DHFR § Folotyn § Free Base	92.6	3339	219.972	http://www.selleckchem.com/products/Pralatrexate(Folotyn).html
Dopamine Receptor § Mirapexin, Sifrol § Free Base	91.3	2911	149.996	http://www.selleckchem.com/products/Pramipexole-Mirapex.html						DHFR § Methotrexate, Rheumatrex, Trexall § Free Base	92.4	3420	228.7	http://www.selleckchem.com/products/Abitrexate.html
Dopamine Receptor § Motilium, Motillium, Motinorm, Costi § Free Base	93	2593	121.326	http://www.selleckchem.com/products/Domperidone(Motilium).html						Diacylglycerol Acyltransferase 1 § N/A § Free Base	91.3	2734	134.038	http://www.selleckchem.com/products/a-922500.html
Dopamine Receptor § N/A § Free Base	90.4	3022	160.003	http://www.selleckchem.com/products/rotundine.html						DNA Methyltransferase § DNA Methyltransferase Inhibitor II § Free Base	89.8	3634	143.232	http://www.selleckchem.com/products/sgi-1027.html
Dopamine Receptor § N/A § Mesylate	91.8	3214	119.373	http://www.selleckchem.com/products/Pergolide-mesylate.html						DNA Methyltransferase § N/A § Free Base	89.7	3305	124.543	https://www.selleckchem.com/products/zebularine.html
Dopamine Receptor § PD128907 § Salt	92.5	2505	113.392	http://www.selleckchem.com/products/PD-128907.html						DNA-PK § N/A § Free Base	89.9	3332	126.077	http://www.selleckchem.com/products/nu7026.html
Dopamine Receptor § Serazide § Hydrochloride	91.5	2865	145.849	selleckchem.com/products/Benserazide-hydrochloride(Serazide).html						DNA-PK, mTOR, PDGF § N/A § Free Base	85.7	1661	37.2991	http://www.selleckchem.com/products/PP121.html
Dopamine Receptor § Solian § Free Base	91.3	2328	111.039	http://www.selleckchem.com/products/Amisulpride.html						DNA-PK, PI3K § N/A § Free Base	77.8	10110	799.04	http://www.selleckchem.com/products/nu7441.html
Dopamine Receptor § Symmetrel § Hydrochloride	91.4	2466	109.876	selleckchem.com/products/Amantadine-hydrochloride(Symmetrel).html						DNA-PK, PI3K, mTOR § N/A § Free Base	92.5	2419	120.844	http://www.selleckchem.com/products/PI-103.html
Dopamine Receptor § Wellbutrin, Zyban, Budeprion § Hydrochloride	92.8	2549	117.359	http://www.selleckchem.com/products/Amfebutamone-hydrochloride(Bupropion).html						DNA/RNA Synthesis § 3-AP § Free Base	91.7	2655	146.272	http://www.selleckchem.com/products/triapine.html
Dopamine Receptor, Potassium Channel § Promacid § Hydrochloride	90.5	2442	107.712	http://www.selleckchem.com/products/Chlorpromazine-hydrochloride(Sonazine).html						DNA/RNA Synthesis § 5-azacytidine, Mylosar, Ladakamycin § Free Base	90.4	4099	257.103	http://www.selleckchem.com/products/Azacitidine(Vidaza).html
DPP-4 § Amaryl, Glista OD § Free Base	92	2177	94.7688	http://www.selleckchem.com/products/Glimepiride.html						DNA/RNA Synthesis § Dacogen § Free Base	90.8	4781	375.345	http://www.selleckchem.com/products/Decitabine.html
DPP-4 § Galvus § Free Base	90.6	3120	114.033	http://www.selleckchem.com/products/vildagliptin-laf-237.html						DNA/RNA Synthesis § NSC 69877 § Free Base	88.4	3568	244.647	http://www.selleckchem.com/products/crt0044876.html
DPP-4 § Januvia § Phosphate	90.2	2928	103.126	http://www.selleckchem.com/products/Sitagliptin.html						Dopamine Receptor § N/A § Free Base	90.6	3089	112.272	http://www.selleckchem.com/products/levosulpiride-levogastrol.html
DPP-4 § N/A § Free Base	90.2	3182	117.555	http://www.selleckchem.com/products/linagliptin-bi-1356.html						Dopamine Receptor § ASL 279, Cardiosteril, Dopamine Fresenius, Dopastat, Intropin, Rascordin, Revivan, Tensamin § Hydrochloride	92.5	2707	131.604	http://www.selleckchem.com/products/Dopamine-hydrochloride-Inotropin.html
DPP-4 § N/A § Free Base	91.5	2975	105.796	http://www.selleckchem.com/products/alogliptin-syr-322.html						Dopamine Receptor § ICI-204636, ZD 5077, ZM 204636, Seroquel XR § Fumarate	90.6	2604	122.318	http://www.selleckchem.com/products/Quetiapine-fumarate(Seroquel).html
DPP-4 § N/A § Free Base	92	2328	111.039	http://www.selleckchem.com/products/Saxagliptin(Onglyza).html						Dopamine Receptor § Mirapexin, Sifrol § Free Base	92.9	2734	134.038	http://www.selleckchem.com/products/Pramipexole-Mirapex.html
DPP-4 § SYR-472 § Free Base	90.5	2262	103.927	http://www.selleckchem.com/products/trelagliptin.html						Dopamine Receptor § Motilium, Motillium, Motinorm, Costi § Free Base	91.6	2981	156.307	http://www.selleckchem.com/products/Domperidone(Motilium).html
DUB § N/A § Free Base	89.7	3189	117.953	http://www.selleckchem.com/products/pr-619.html						Dopamine Receptor § N/A § Free Base	90.9	3649	216.532	http://www.selleckchem.com/products/rotundine.html
DUB § N/A § Free Base	91	3010	107.784	http://www.selleckchem.com/products/p5091-p005091.html						Dopamine Receptor § N/A § Mesylate	89.2	4057	167.262	http://www.selleckchem.com/products/Pergolide-mesylate.html
DUB § N/A § Free Base	90.4	2969	105.455	http://www.selleckchem.com/products/p22077.html						Dopamine Receptor § PD128907 § Salt	92.3	2609	122.768	http://www.selleckchem.com/products/PD-128907.html
DUB § UCH-L3 Inhibitor § Free Base	91.3	2899	101.479	http://www.selleckchem.com/products/tcid.html						Dopamine Receptor § Serazide § Hydrochloride	92.1	2777	137.915	selleckchem.com/products/Benserazide-hydrochloride(Serazide).html
DUB, Bcr-Abl § N/A § Free Base	84.8	2509	113.753	http://www.selleckchem.com/products/WP1130.html						Dopamine Receptor § Solian § Free Base	91.6	2583	138.515	http://www.selleckchem.com/products/Amisulpride.html
Dynamin § N/A § Free Base	92.3	3010	107.784	http://www.selleckchem.com/products/mdivi-1.html						Dopamine Receptor § Symmetrel § Hydrochloride	92.9	2951	153.602	selleckchem.com/products/Amantadine-hydrochloride(Symmetrel).html
Dynamin § N/A § Free Base	90.6	2681	129.26	http://www.selleckchem.com/products/dynasore.html						Dopamine Receptor § Wellbutrin, Zyban, Budeprion § Hydrochloride	91.5	3022	160.003	http://www.selleckchem.com/products/Amfebutamone-hydrochloride(Bupropion).html
E1 Activating § N/A § Free Base	89.5	3201	118.635	http://www.selleckchem.com/products/pyr-41.html						Dopamine Receptor, Potassium Channel § Promacid § Hydrochloride	88.2	2804	140.349	http://www.selleckchem.com/products/Chlorpromazine-hydrochloride(Sonazine).html
E2 conjugating § N/A § Free Base	81.7	3641	143.63	http://www.selleckchem.com/products/nsc697923.html						DPP-4 § Amaryl, Glista OD § Free Base	90.8	2593	139.592	http://www.selleckchem.com/products/Glimepiride.html
EGFR § (CP358774, NSC 718781) HCl § Salt	92.8	2368	115.349	http://www.selleckchem.com/products/Erlotinib-Hydrochloride.						DPP-4 § Galvus § Free Base	89.9	3163	116.476	http://www.selleckchem.com/products/vildagliptin-laf-237.html
EGFR § BPI-2009H § Free Base	92.3	2755	93.2984	http://www.selleckchem.com/products/icotinib.html						DPP-4 § Januvia § Phosphate	90.1	3113	113.636	http://www.selleckchem.com/products/Sitagliptin.html
EGFR § CNX-419, AVL-301 § Free Base	67.9	2202	61.8836	http://www.selleckchem.com/products/co-1686.html						DPP-4 § N/A § Free Base	90.3	3319	125.338	http://www.selleckchem.com/products/linagliptin-bi-1356.html
EGFR § CP-473420 § Hydrochloride	91.5	2686	129.711	http://www.selleckchem.com/products/OSI-420-Desmethyl-Erlotinib,CP-473420.html						DPP-4 § N/A § Free Base	89.9	2644	145.087	http://www.selleckchem.com/products/Saxagliptin(Onglyza).html
EGFR § N/A § Free Base	91.5	2447	108.163	http://www.selleckchem.com/products/arry334543.html						DPP-4 § N/A § Free Base	91.2	3022	108.466	http://www.selleckchem.com/products/alogliptin-syr-322.html
EGFR § N/A § Free Base	90	3319	125.338	https://www.selleckchem.com/products/pd168393.html						DPP-4 § SYR-472 § Free Base	86.5	2350	113.409	http://www.selleckchem.com/products/trelagliptin.html
EGFR § N/A § Free Base	92.4	3052	162.708	http://www.selleckchem.com/products/pf299804.html						DUB § N/A § Free Base	74.9	2728	91.7646	http://www.selleckchem.com/products/pr-619.html
EGFR § N/A § Free Base	92.4	2424	121.383	http://www.selleckchem.com/products/BIBW2992.html						DUB § N/A § Free Base	84.7	3393	129.542	http://www.selleckchem.com/products/p22077.html
EGFR § N/A § Free Base	90.3	2193	96.4928	http://www.selleckchem.com/products/WZ4002.html						DUB § N/A § Free Base	87.1	1	-63.1504	http://www.selleckchem.com/products/p5091-p005091.html
EGFR § N/A § Free Base	94.2	2103	77.1487	https://www.selleckchem.com/products/butein.html						DUB § UCH-L3 Inhibitor § Free Base	91.4	2799	95.7979	http://www.selleckchem.com/products/tcid.html
EGFR § N/A § Mesylate	90.8	2346	99.057	http://www.selleckchem.com/products/ast-1306.html						Dynamin § N/A § Free Base	71.2	2782	138.366	http://www.selleckchem.com/products/dynasore.html
EGFR § RG-50810 § Free Base	90.3	2877	146.931	http://www.selleckchem.com/products/ag-18-tyrphostin-23.html						Dynamin § N/A § Free Base	89.3	3120	114.033	http://www.selleckchem.com/products/mdivi-1.html
EGFR § Tyrphostin AG 17, Malonaben, NSC 242557, RG-50872 § Free Base	74.8	2452	76.0856	http://www.selleckchem.com/products/tyrphostin-9-sf-6847.html						E1 Activating § N/A § Free Base	84.3	5737	262.699	http://www.selleckchem.com/products/pyr-41.html
EGFR § Tyrphostin AG-1478 § Free Base	92.4	2992	157.299	http://www.selleckchem.com/products/ag-1478-tyrphostin-ag-1478.html						EGFR § (CP358774, NSC 718781) HCl § Salt	91.5	3406	227.191	http://www.selleckchem.com/products/Erlotinib-Hydrochloride.
EGFR § WAY-EKB 569 § Free Base	89.8	3126	197.022	http://www.selleckchem.com/products/Pelitinib.html						EGFR § BPI-2009H § Free Base	91.5	3095	112.613	http://www.selleckchem.com/products/icotinib.html
EGFR § ZD-1839 § Free Base	91.4	2529	115.556	http://www.selleckchem.com/products/Gefitinib.html						EGFR § CP-473420 § Hydrochloride	92.1	3469	200.304	http://www.selleckchem.com/products/OSI-420-Desmethyl-Erlotinib,CP-473420.html
EGFR, Flt, VEGFR, HER2 § N/A § Free Base	91.6	2198	97.0315	http://www.selleckchem.com/products/AEE788.html						EGFR § N/A § Free Base	81.1	3058	163.249	http://www.selleckchem.com/products/arry334543.html
EGFR, HER2 § GW-57201 § Ditosylat	73.6	3641	252.512	http://www.selleckchem.com/products/Lapatinib-Ditosylate.html						EGFR § N/A § Free Base	73.3	6120	519.62	http://www.selleckchem.com/products/WZ8040.html
EGFR, HER2 § N/A § Free Base	88.5	2490	128.494	http://www.selleckchem.com/products/BMS-599626.html						EGFR § N/A § Free Base	79	4352	279.913	http://www.selleckchem.com/products/pf299804.html
EGFR, HER2 § N/A § Free Base	90.2	3163	116.476	http://www.selleckchem.com/products/tak-285.html						EGFR § N/A § Free Base	83	3597	247.771	http://www.selleckchem.com/products/WZ3146.html
EGFR, HER2 § N/A § Free Base	92.2	2495	112.49	http://www.selleckchem.com/products/AZD8931.html						EGFR § N/A § Free Base	84	4528	194.019	https://www.selleckchem.com/products/pd168393.html
EGFR, HER2 § N/A § Free Base	89.2	1957	71.0642	http://www.selleckchem.com/products/CP-724714.html						EGFR § N/A § Free Base	89.6	2660	146.811	http://www.selleckchem.com/products/WZ4002.html
EGFR, HER2 § PD-183805 § Free Base	90.8	2305	108.561	http://www.selleckchem.com/products/CI-1033(Canertinib).html						EGFR § N/A § Free Base	89.8	2181	84.181	https://www.selleckchem.com/products/butein.html
EGFR, mTOR § Chrysophanol, NSC 37132, NSC 646567 § Free Base	90.7	2723	133.046	http://www.selleckchem.com/products/Chrysophanic-acid-Chrysophanol.html						EGFR § N/A § Free Base	91	3754	264.688	http://www.selleckchem.com/products/BIBW2992.html
Endothelin Receptor § ACT-064992 § Free Base	86.8	3339	126.474	https://www.selleckchem.com/products/macitentan.html						EGFR § N/A § Mesylate	74.9	2793	139.357	http://www.selleckchem.com/products/ast-1306.html
Epigenetic Reader Domain § GSK525762, GSK525762A § Free Base	84.8	17988	958.652	http://www.selleckchem.com/products/i-bet-762.html						EGFR § RG-50810 § Free Base	83.1	2297	94.6392	http://www.selleckchem.com/products/ag-18-tyrphostin-23.html
Epigenetic Reader Domain § N/A § Free Base	85.1	14891	782.718	http://www.selleckchem.com/products/i-bet151-gsk1210151a.html						EGFR § Tyrphostin AG 17, Malonaben, NSC 242557, RG-50872 § Free Base	76.8	2815	96.7068	http://www.selleckchem.com/products/tyrphostin-9-sf-6847.html
Epigenetic Reader Domain § N/A § Free Base	89.8	7579	367.339	http://www.selleckchem.com/products/bromosporine.html						EGFR § Tyrphostin AG-1478 § Free Base	89.2	3126	169.38	http://www.selleckchem.com/products/ag-1478-tyrphostin-ag-1478.html
Epigenetic Reader Domain § N/A § Free Base	90.6	3656	144.482	http://www.selleckchem.com/products/sgc-cbp30.html						EGFR § WAY-EKB 569 § Free Base	70.7	2934	176.334	http://www.selleckchem.com/products/Pelitinib.html
Epigenetic Reader Domain § N/A § Free Base	90	3070	111.193	http://www.selleckchem.com/products/nuc1215.html						EGFR § ZD-1839 § Free Base	89.1	3800	230.146	http://www.selleckchem.com/products/Gefitinib.html
Epigenetic Reader Domain § N/A § Free Base	89.9	2214	98.7555	http://www.selleckchem.com/products/unc669.html						EGFR, Flt, VEGFR, HER2 § N/A § Free Base	87	3058	189.695	http://www.selleckchem.com/products/AEE788.html
Epigenetic Reader Domain § RVX-000222 § Free Base	89.7	3089	112.272	http://www.selleckchem.com/products/rvx-208.html						EGFR, HER2 § GW-57201 § Ditosylat	90.5	2928	175.688	http://www.selleckchem.com/products/Lapatinib-Ditosylate.html
Estrogen/progestin receptor § PF-05208749 HCl § Free Base	91.7	2922	102.785	http://www.selleckchem.com/products/bazedoxifene-hcl.html						EGFR, HER2 § N/A § Free Base	68.5	1961	71.4952	http://www.selleckchem.com/products/BMS-599626.html
Estrogen/progestogen Receptor § Angeliq § Free Base	91.7	2319	110.069	http://www.selleckchem.com/products/Drospirenone.html						EGFR, HER2 § N/A § Free Base	80.6	4893	214.754	http://www.selleckchem.com/products/tak-285.html
Estrogen/progestogen Receptor § Bibenzyl, Cycloestrol, Dihydro-stilbestro, Dihydrostilbestrol, Estra-Plex § Free Base	91.3	2438	107.351	http://www.selleckchem.com/products/Hexestrol(Bibenzyl).html						EGFR, HER2 § N/A § Free Base	88	2168	93.7991	http://www.selleckchem.com/products/CP-724714.html
Estrogen/progestogen Receptor § Clomid, Serophene, Milophene § Citrate	91.4	2793	139.357	http://www.selleckchem.com/products/Clomifene-citrate-Serophene.html						EGFR, HER2 § N/A § Free Base	91.1	3240	179.658	http://www.selleckchem.com/products/AZD8931.html
Estrogen/progestogen Receptor § Istubal § Citrate	91.9	2485	111.589	http://www.selleckchem.com/products/Tamoxifen-Citrate(Nolvadex).html						EGFR, HER2 § PD-183805 § Free Base	90.4	2837	165.883	http://www.selleckchem.com/products/CI-1033(Canertinib).html
Estrogen/progestogen Receptor § Medroxyprogesterone 17-acetate, MPA § Free Base	92.1	2534	116.007	http://www.selleckchem.com/products/Medroxyprogesterone-acetate.html						EGFR, mTOR § Chrysophanol, NSC 37132, NSC 646567 § Free Base	92.1	2650	126.465	http://www.selleckchem.com/products/Chrysophanic-acid-Chrysophanol.html
Estrogen/progestogen Receptor § N/A § Free Base	91.7	3028	108.807	http://www.selleckchem.com/products/altrenogest.html						Epigenetic Reader Domain § GSK525762, GSK525762A § Free Base	77.9	22716	1227.24	http://www.selleckchem.com/products/i-bet-762.html
Estrogen/progestogen Receptor § N/A § Free Base	91	2877	100.229	http://www.selleckchem.com/products/ethynodiol-diacetate.html						Epigenetic Reader Domain § N/A § Free Base	76	25824	1403.8	http://www.selleckchem.com/products/i-bet151-gsk1210151a.html
Estrogen/progestogen Receptor § N/A § Free Base	91.1	2433	106.901	http://www.selleckchem.com/products/equol.html						Epigenetic Reader Domain § N/A § Free Base	78.2	18030	961.038	http://www.selleckchem.com/products/bromosporine.html
Estrogen/progestogen Receptor § N/A § Free Base	90.5	3028	108.807	http://www.selleckchem.com/products/epiandrosterone-3beta-androsterone.html						Epigenetic Reader Domain § N/A § Free Base	83.5	7562	366.374	http://www.selleckchem.com/products/sgc-cbp30.html
Estrogen/progestogen Receptor § N/A § Free Base	91.9	2534	116.007	http://www.selleckchem.com/products/pregnenolone.html						Epigenetic Reader Domain § N/A § Free Base	90.1	2771	158.771	http://www.selleckchem.com/products/unc669.html
Estrogen/progestogen Receptor § Oestriol § Free Base	93	2744	134.94	http://www.selleckchem.com/products/Estriol(Oestriol).html						Epigenetic Reader Domain § N/A § Free Base	91.7	2922	102.785	http://www.selleckchem.com/products/nuc1215.html
Estrogen/progestogen Receptor § Raloxifene Hydrochloride, keoxifene § Hydrochloride	90.4	2391	117.827	http://www.selleckchem.com/products/Evista.html						Epigenetic Reader Domain § RVX-000222 § Free Base	85.3	3469	133.859	http://www.selleckchem.com/products/rvx-208.html
Estrogen/progestogen Receptor § RU-486, Mifegyne § Free Base	91.8	3151	171.634	http://www.selleckchem.com/products/Mifepristone(Mifeprex).html						Estrogen/progestin receptor § PF-05208749 HCl § Free Base	67.9	4091	169.194	http://www.selleckchem.com/products/bazedoxifene-hcl.html
Estrogen/progestogen Receptor § Samsca § Free Base	89.5	2480	111.138	http://www.selleckchem.com/products/tolvaptan-opc-41061.html						Estrogen/progestogen Receptor § Angeliq § Free Base	89.6	3083	192.389	http://www.selleckchem.com/products/Drospirenone.html
ETA Receptor § N/A § Hydrate	91.5	3040	109.489	http://www.selleckchem.com/products/bosentan-hydrate.html						Estrogen/progestogen Receptor § Bibenzyl, Cycloestrol, Dihydro-stilbestro, Dihydrostilbestrol, Estra-Plex § Free Base	88.8	2660	127.366	http://www.selleckchem.com/products/Hexestrol(Bibenzyl).html
FAAH § KDS-4103 § Free Base	92.6	2734	134.038	http://www.selleckchem.com/products/urb597.html						Estrogen/progestogen Receptor § Clomid, Serophene, Milophene § Citrate	80.8	3058	163.249	http://www.selleckchem.com/products/Clomifene-citrate-Serophene.html
FAAH § N/A § Free Base	91.4	2940	103.808	http://www.selleckchem.com/products/jnj-1661010.html						Estrogen/progestogen Receptor § Istubal § Citrate	86.2	2894	148.463	http://www.selleckchem.com/products/Tamoxifen-Citrate(Nolvadex).html
FAAH § N/A § Free Base	90.5	2539	116.457	http://www.selleckchem.com/products/pf-3845.html						Estrogen/progestogen Receptor § Medroxyprogesterone 17-acetate, MPA § Free Base	89.7	2975	155.766	http://www.selleckchem.com/products/Medroxyprogesterone-acetate.html
Factor Xa § N/A § Free Base	91.8	2240	101.557	http://www.selleckchem.com/products/Apixaban(BMS-562247-01).html						Estrogen/progestogen Receptor § N/A § Free Base	87	2957	178.812	http://www.selleckchem.com/products/Fulvestrant.html
Factor Xa § DU-176b § Salt	91.5	2975	105.796	http://www.selleckchem.com/products/edoxaban.html						Estrogen/progestogen Receptor § N/A § Free Base	88.4	3448	132.666	http://www.selleckchem.com/products/altrenogest.html
Factor Xa § N/A § Free Base	91.1	2928	103.126	http://www.selleckchem.com/products/Rivaroxaban.html						Estrogen/progestogen Receptor § N/A § Free Base	89.4	3046	109.829	http://www.selleckchem.com/products/ethynodiol-diacetate.html
Factor Xa § OKY 046 § Free Base	92.7	2539	116.457	http://www.selleckchem.com/products/Ozagrel.html						Estrogen/progestogen Receptor § N/A § Free Base	92.1	2639	125.473	http://www.selleckchem.com/products/equol.html
FAK § N/A § Free Base	83.5	3975	162.604	http://www.selleckchem.com/products/nvp-tae226.html						Estrogen/progestogen Receptor § N/A § Free Base	89.1	2723	153.599	http://www.selleckchem.com/products/Gestodene.html
FAK § N/A § Benzenesulfonic	75.9	4380	282.437	http://www.selleckchem.com/products/pf-00562271.html						Estrogen/progestogen Receptor § N/A § Free Base	89.6	3246	121.191	http://www.selleckchem.com/products/epiandrosterone-3beta-androsterone.html
FAK § N/A § Free Base	86.4	3568	209.229	http://www.selleckchem.com/products/pf-573228.html						Estrogen/progestogen Receptor § N/A § Free Base	92.2	2992	157.299	http://www.selleckchem.com/products/pregnenolone.html
FAK § N/A § HCl	82.5	21563	1161.74	http://www.selleckchem.com/products/pf-562271-hcl.html						Estrogen/progestogen Receptor § Natazia § Free Base	90.6	2766	158.232	http://www.selleckchem.com/products/Dienogest.html
Farnesyltransferase, Ras § R115777 § Free Base	91	2604	140.777	http://www.selleckchem.com/products/Tipifarnib(R115777).html						Estrogen/progestogen Receptor § Oestriol § Free Base	92.1	2660	127.366	http://www.selleckchem.com/products/Estriol(Oestriol).html
Ferroptosis § N/A § Free Base	91.3	3476	134.257	http://www.selleckchem.com/products/erastin.html						Estrogen/progestogen Receptor § Raloxifene Hydrochloride, keoxifene § Hydrochloride	84.6	2744	155.862	http://www.selleckchem.com/products/Evista.html
Ferroptosis § N/A § Free Base	90	3151	115.794	http://www.selleckchem.com/products/ferrostatin-1-fer-1.html						Estrogen/progestogen Receptor § RU-486, Mifegyne § Free Base	90.5	3221	177.945	http://www.selleckchem.com/products/Mifepristone(Mifeprex).html
FGFR § N/A § Free Base	91.8	2480	111.138	http://www.selleckchem.com/products/bgj398-nvp-bgj398.html						Estrogen/progestogen Receptor § Samsca § Free Base	91.1	2734	134.038	http://www.selleckchem.com/products/tolvaptan-opc-41061.html
FGFR § N/A § Free Base	91.1	3126	114.374	http://www.selleckchem.com/products/azd4547.html						ETA Receptor § N/A § Free Base	90.8	2419	120.844	http://www.selleckchem.com/products/Zibotentan(ZD4054).html
FGFR § SSR § Free Base	91.3	3107	113.295	http://www.selleckchem.com/products/ssr128129e.html						ETA Receptor § N/A § Hydrate	89.3	3214	119.373	http://www.selleckchem.com/products/bosentan-hydrate.html
FGFR, VEGFR § N/A § Free Base	90.5	2438	122.891	http://www.selleckchem.com/products/PD-173074.html						FAAH § KDS-4103 § Free Base	89	2815	141.341	http://www.selleckchem.com/products/urb597.html
Flt § CT53518 § Free Base	92.3	2223	99.7252	http://www.selleckchem.com/products/Tandutinib-(MLN518).html						FAAH § N/A § Free Base	86.4	3227	120.112	http://www.selleckchem.com/products/jnj-1661010.html
Flt § N/A § Free Base	90.9	2319	110.069	http://www.selleckchem.com/products/AC-220.html						Factor Xa § N/A § Free Base	92.4	2578	137.976	http://www.selleckchem.com/products/Apixaban(BMS-562247-01).html
Flt, Aurora Kinase, VEGFR § N/A § Tartaric Acid	89.6	2563	136.36	http://www.selleckchem.com/products/ENMD-2076.html						Factor Xa § DU-176b § Salt	87	3959	161.695	http://www.selleckchem.com/products/edoxaban.html
Flt, Bcr-Abl, Aurora Kinase § N/A § Free Base	93.2	2573	82.9593	http://www.selleckchem.com/products/KW-2449.html						Factor Xa § N/A § Free Base	88.5	3077	111.591	http://www.selleckchem.com/products/Rivaroxaban.html
Flt, FGFR, PDGFR, VEGFR, c-Kit § CHIR-258 Dilactic acid § Dilactic Acid	90.1	3910	240.063	http://www.selleckchem.com/products/dovitinib.html						Factor Xa § OKY 046 § Free Base	92.3	2573	119.523	http://www.selleckchem.com/products/Ozagrel.html
Flt, JAK, c-RET § N/A § Free Base	91.3	3016	159.462	http://www.selleckchem.com/products/tg101209.html						FAK § N/A § Free Base	66.3	8755	676.876	http://www.selleckchem.com/products/pf-573228.html
FLT3 § N/A § Free Base	91.8	2665	127.817	http://www.selleckchem.com/products/tcs-359.html						FAK § N/A § HCl	70.9	28751	1570.08	http://www.selleckchem.com/products/pf-562271-hcl.html
FXR § N/A § Free Base	89.2	3046	109.829	http://www.selleckchem.com/products/gw-4064.html						Farnesyltransferase, Ras § R115777 § Free Base	80	3561	243.892	http://www.selleckchem.com/products/Tipifarnib(R115777).html
FXR § N/A § Free Base	90.9	2549	117.359	http://www.selleckchem.com/products/way-362450.html						Ferroptosis § N/A § Free Base	86.4	4997	220.662	http://www.selleckchem.com/products/erastin.html
GABA Receptor § Amidate § Free Base	92.6	2391	117.827	http://www.selleckchem.com/products/Etomidate.html						Ferroptosis § N/A § Free Base	88.6	3476	134.257	http://www.selleckchem.com/products/ferrostatin-1-fer-1.html
GABA Receptor § BN52020 § Free Base	91.3	2865	99.5472	http://www.selleckchem.com/products/ginkgolide-a.html						FGFR § N/A § Free Base	89.8	3379	192.19	http://www.selleckchem.com/products/bgj398-nvp-bgj398.html
GABA Receptor § D-Bicuculline § Free Base	91.7	2888	100.854	http://www.selleckchem.com/products/bicuculline.html						FGFR § N/A § Free Base	84.4	5676	259.234	http://www.selleckchem.com/products/azd4547.html
GABA Receptor § DM 9384, Translon, DZL-221 § Free Base	91	2782	138.366	http://www.selleckchem.com/products/Nefiracetam(Translon).html						FGFR § SSR § Free Base	89.1	3040	109.489	http://www.selleckchem.com/products/ssr128129e.html
GABA Receptor § Flumazepil, Ro 15-1788, Anexate, Lanexat, Mazicon, Roma § Free Base	90.9	2319	110.069	http://www.selleckchem.com/products/Flumazenil.html						FGFR, VEGFR § N/A § Free Base	90.1	4509	346.038	http://www.selleckchem.com/products/PD-173074.html
GABA Receptor, HDAC § N/A § Free Base	91.5	2319	110.069	http://www.selleckchem.com/products/Sodium-valproate.html						Flt § CT53518 § Free Base	90.6	2860	168.361	http://www.selleckchem.com/products/Tandutinib-(MLN518).html
Gamma-secretase § LY-450139, LY450139 § Free Base	92	2214	98.7555	http://www.selleckchem.com/products/Semagacestat(LY450139).html						Flt § N/A § Free Base	86	2987	182.045	http://www.selleckchem.com/products/AC-220.html
Gamma-secretase § N/A § Free Base	92.3	2860	145.398	http://www.selleckchem.com/products/ly-411575.html						Flt, Aurora Kinase, VEGFR § N/A § Tartaric Acid	82.5	4575	353.149	http://www.selleckchem.com/products/ENMD-2076.html
Gamma-secretase § N/A § Free Base	90.9	2377	116.318	http://www.selleckchem.com/products/BMS-708163.html						Flt, Bcr-Abl, Aurora Kinase § N/A § Free Base	88.2	4254	178.453	http://www.selleckchem.com/products/KW-2449.html
Gamma-secretase § N/A § Free Base	91.1	2514	114.203	http://www.selleckchem.com/products/mk-0752.html						Flt, FGFR, PDGFR, VEGFR, c-Kit § CHIR-258 Dilactic acid § Dilactic Acid	63.5	5900	419.477	http://www.selleckchem.com/products/dovitinib.html
Gamma-secretase § N/A § Free Base	90.7	2500	112.941	http://www.selleckchem.com/products/yo-01027.html						Flt, JAK, c-RET § N/A § Free Base	84.2	7033	521.625	http://www.selleckchem.com/products/tg101209.html
Gamma-secretase § N/A § Free Base	88.8	2382	116.857	http://www.selleckchem.com/products/fli-06.html						FLT3 § N/A § Free Base	90.8	2826	142.333	http://www.selleckchem.com/products/tcs-359.html
Gamma-secretase, Beta Amyloid § GSI-IX § Free Base	91.1	2865	145.849	http://www.selleckchem.com/products/DAPT-GSI-IX.html						FXR § N/A § Free Base	86.9	3612	141.983	http://www.selleckchem.com/products/gw-4064.html
GluR § N/A § Free Base	87.6	2871	99.8881	http://www.selleckchem.com/products/vu-0357121.html						FXR § N/A § Free Base	93.7	2588	120.875	http://www.selleckchem.com/products/way-362450.html
GluR § N/A § Free Base	90.9	3070	111.193	http://www.selleckchem.com/products/mpep.html						GABA Receptor § Amidate § Free Base	90.7	2619	142.394	http://www.selleckchem.com/products/Etomidate.html
GluR § N/A § Free Base	90.8	3046	109.829	http://www.selleckchem.com/products/LY2140023(LY404039).html						GABA Receptor § BN52020 § Free Base	89.3	3034	109.148	http://www.selleckchem.com/products/ginkgolide-a.html
GluR § N/A § Free Base	92.4	2981	156.307	http://www.selleckchem.com/products/adx-47273.html						GABA Receptor § D-Bicuculline § Free Base	90.5	3170	116.874	http://www.selleckchem.com/products/bicuculline.html
GluR § N/A § Free Base	91.1	2969	105.455	http://www.selleckchem.com/products/vu-0364770.html						GABA Receptor § DM 9384, Translon, DZL-221 § Free Base	91.4	2639	125.473	http://www.selleckchem.com/products/Nefiracetam(Translon).html
GluR § N/A § Free Base	91.3	2957	104.774	http://www.selleckchem.com/products/vu-0361737.html						GABA Receptor § Flumazepil, Ro 15-1788, Anexate, Lanexat, Mazicon, Roma § Free Base	91.2	2529	132.696	http://www.selleckchem.com/products/Flumazenil.html
GluR § N/A § Free Base	92.3	2934	103.467	http://www.selleckchem.com/products/dizocilpine-mk-801.html						GABA Receptor, HDAC § N/A § Free Base	91.2	2476	126.986	http://www.selleckchem.com/products/Sodium-valproate.html
GluR § N/A § Free Base	92.3	2894	101.195	http://www.selleckchem.com/products/nmda-n-methyl-d-aspartic-acid.html						Gamma-secretase § LY-450139, LY450139 § Free Base	91.2	2514	131.08	http://www.selleckchem.com/products/Semagacestat(LY450139).html
GluR § N/A § Free Base	92.4	2702	131.153	https://www.selleckchem.com/products/vu-0364439.html						Gamma-secretase § N/A § Free Base	86.1	2644	145.087	http://www.selleckchem.com/products/BMS-708163.html
GluR § N/A § Maleate	90.4	2928	103.126	http://www.selleckchem.com/products/mk-801-maleate.html						Gamma-secretase § N/A § Free Base	92.4	2529	115.556	http://www.selleckchem.com/products/ly-411575.html
gp120/CD4 § N/A § Free Base	92.1	2821	141.882	http://www.selleckchem.com/products/bms806.html						Gamma-secretase § N/A § Free Base	88.7	2922	150.988	http://www.selleckchem.com/products/mk-0752.html
GPR § N/A § Free Base	91.3	2471	110.327	http://www.selleckchem.com/products/GSK1292263.html						Gamma-secretase § N/A § Free Base	90.2	2549	117.359	http://www.selleckchem.com/products/yo-01027.html
GPR § N/A § Hydrate	90.5	2578	119.973	http://www.selleckchem.com/products/tak-875.html						Gamma-secretase § N/A § Free Base	91.1	2452	124.4	http://www.selleckchem.com/products/fli-06.html
GPR § N/A § Free Base	89.5	3120	114.033	http://www.selleckchem.com/products/azd1981.html						Gamma-secretase, Beta Amyloid § GSI-IX § Free Base	91.5	3132	169.921	http://www.selleckchem.com/products/DAPT-GSI-IX.html
GPR § N/A § Free Base	92.4	2414	105.188	http://www.selleckchem.com/products/gw9508.html						GluR § N/A § Free Base	90	3034	109.148	http://www.selleckchem.com/products/vu-0357121.html
GSK-3 § N/A § Free Base	92.3	2364	114.918	http://www.selleckchem.com/products/SB-216763.html						GluR § N/A § Free Base	89.6	2894	148.463	http://www.selleckchem.com/products/adx-47273.html
GSK-3 § GSK-3 Inhibitor IX, 6-bromoindirubin-3-oxime § Free Base	90	3163	116.476	http://www.selleckchem.com/products/bio.html						GluR § N/A § Free Base	90.7	3455	133.064	http://www.selleckchem.com/products/mpep.html
GSK-3 § GSK-3¦Â Inhibitor VIII § Free Base	92.3	2476	110.777	http://www.selleckchem.com/products/ar-a014418.html						GluR § N/A § Free Base	90.9	3170	116.874	http://www.selleckchem.com/products/LY2140023(LY404039).html
GSK-3 § N/A § Free Base	90.5	2882	100.513	http://www.selleckchem.com/products/tideglusib.html						GluR § N/A § Free Base	89.6	3292	123.804	http://www.selleckchem.com/products/vu-0364770.html
GSK-3 § N/A § Free Base	90.3	3089	112.272	http://www.selleckchem.com/products/1-azakenpaullone.html						GluR § N/A § Free Base	89.7	2975	105.796	http://www.selleckchem.com/products/vu-0361737.html
GSK-3 § N/A § Free Base	89.3	3089	112.272	http://www.selleckchem.com/products/azd2858.html						GluR § N/A § Free Base	90.3	3266	122.327	http://www.selleckchem.com/products/dizocilpine-mk-801.html
GSK-3 § N/A § Free Base	89.4	3016	108.125	http://www.selleckchem.com/products/azd1080.html						GluR § N/A § Free Base	90.4	3089	112.272	http://www.selleckchem.com/products/nmda-n-methyl-d-aspartic-acid.html
GSK-3 § N/A § Free Base	90.6	2940	152.611	http://www.selleckchem.com/products/sb-415286.html						GluR § N/A § Free Base	92.1	3145	171.093	https://www.selleckchem.com/products/vu-0364439.html
GSK-3 § N/A § Free Base	91.5	2660	127.366	http://www.selleckchem.com/products/Indirubin.html						GluR § N/A § Maleate	89.2	3151	115.794	http://www.selleckchem.com/products/mk-801-maleate.html
GSK-3 § N/A § Free Base	91.2	2650	126.465	http://www.selleckchem.com/products/chir-98014.html						gp120/CD4 § N/A § Free Base	91.8	2660	127.366	http://www.selleckchem.com/products/bms806.html
GSK-3 § N/A § Free Base	91.8	2193	96.4928	http://www.selleckchem.com/products/TWS119.html						GPR § N/A § Free Base	82.7	3490	202.197	http://www.selleckchem.com/products/GSK1292263.html
HCV Protease § LY-570310, MP-424 § Free Base	91.2	2410	119.874	http://www.selleckchem.com/products/Telaprevir(VX-950).html						GPR § N/A § Hydrate	91.5	2992	157.299	http://www.selleckchem.com/products/tak-875.html
HCV Protease § N/A § Free Base	90.8	2337	112.009	http://www.selleckchem.com/products/BMS-790052.html						GPR § N/A § Free Base	89.8	3208	119.032	http://www.selleckchem.com/products/azd1981.html
HCV Protease § VCH222 § Free Base	91.2	2396	118.366	http://www.selleckchem.com/products/VX-222.html						GPR § N/A § Free Base	91.5	2391	103.114	http://www.selleckchem.com/products/gw9508.html
HDAC § CRA-02478 § Free Base	88.8	3259	211.352	http://www.selleckchem.com/products/PCI-24781.html						GSK-3 § N/A § Free Base	85.8	30523	3149	http://www.selleckchem.com/products/SB-216763.html
HDAC § N/A § Chloride	92.1	2782	138.366	http://www.selleckchem.com/products/ITF2357(Givinostat).html						GSK-3 § GSK-3 Inhibitor IX, 6-bromoindirubin-3-oxime § Free Base	87.2	3413	130.678	http://www.selleckchem.com/products/bio.html
HDAC § N/A § Free Base	90	4781	375.345	http://www.selleckchem.com/products/LBH-589.html						GSK-3 § GSK-3¦Â Inhibitor VIII § Free Base	93	3195	175.601	http://www.selleckchem.com/products/ar-a014418.html
HDAC § N/A § Free Base	90.9	4614	357.351	http://www.selleckchem.com/products/LAQ824(NVP-LAQ824).html						GSK-3 § N/A § Free Base	83.1	3234	120.509	http://www.selleckchem.com/products/tideglusib.html
HDAC § N/A § Free Base	92.1	3279	213.507	http://www.selleckchem.com/products/MGCD0103(Mocetinostat).html						GSK-3 § N/A § Free Base	66.5	3352	189.755	http://www.selleckchem.com/products/chir-98014.html
HDAC § N/A § Free Base	85.8	3052	189.048	http://www.selleckchem.com/products/Belinostat.html						GSK-3 § N/A § Free Base	81.3	4490	191.86	http://www.selleckchem.com/products/1-azakenpaullone.html
HDAC § N/A § Free Base	92.1	2849	98.6383	http://www.selleckchem.com/products/bufexamac.html						GSK-3 § N/A § Free Base	82.7	4781	208.391	http://www.selleckchem.com/products/azd1080.html
HDAC § N/A § Free Base	90.1	3785	268.028	http://www.selleckchem.com/products/JNJ-26481585.html						GSK-3 § N/A § Free Base	85.4	3010	107.784	http://www.selleckchem.com/products/azd2858.html
HDAC § N/A § Free Base	92.3	2480	111.138	http://www.selleckchem.com/products/pci-34051.html						GSK-3 § N/A § Free Base	89.8	3022	160.003	http://www.selleckchem.com/products/sb-415286.html
HDAC § N/A § Free Base	90.9	2181	95.1998	http://www.selleckchem.com/products/Droxinostat.html						GSK-3 § N/A § Free Base	91.2	2655	126.916	http://www.selleckchem.com/products/Indirubin.html
HDAC § OSU-HDAC42 § Free Base	87.6	4566	299.207	http://www.selleckchem.com/products/AR-42-HDAC-42.html						GSK-3 § N/A § Free Base	91.6	2461	125.369	http://www.selleckchem.com/products/TWS119.html
HDAC § SNDX-275 § Free Base	91.4	3182	203.056	http://www.selleckchem.com/products/MS-275.html						HCV Protease § LY-570310, MP-424 § Free Base	90.1	2509	130.541	http://www.selleckchem.com/products/Telaprevir(VX-950).html
HDAC § TSA § Free Base	88.7	4308	275.946	http://www.selleckchem.com/products/Trichostatin-A.html						HCV Protease § N/A § Free Base	88	2193	96.4928	http://www.selleckchem.com/products/BMS-790052.html
HDAC § 4SC-201, BYK408740 § Free Base	89.6	2799	139.898	http://www.selleckchem.com/products/resminostat-ras2410.html						HCV Protease § VCH222 § Free Base	87.1	2655	146.272	http://www.selleckchem.com/products/VX-222.html
HDAC § N/A § Free Base	88	3227	207.904	http://www.selleckchem.com/products/SB939.html						HDAC § CRA-02478 § Free Base	89.3	4643	360.476	http://www.selleckchem.com/products/PCI-24781.html
HDAC § N/A § Free Base	91.4	3089	112.272	http://www.selleckchem.com/products/rgfp966.html						HDAC § N/A § Chloride	90.9	2568	119.072	http://www.selleckchem.com/products/ITF2357(Givinostat).html
HDAC § N/A § Free Base	91	3083	111.931	https://www.selleckchem.com/products/sodium-phenylbutyrate.html						HDAC § N/A § Free Base	70.2	9239	855.686	http://www.selleckchem.com/products/MGCD0103(Mocetinostat).html
HDAC § N/A § Free Base	90.7	3022	108.466	http://www.selleckchem.com/products/tubastatin-a.html						HDAC § N/A § Free Base	88.6	4528	348.085	http://www.selleckchem.com/products/LBH-589.html
HDAC § N/A § Free Base	91.4	2894	101.195	http://www.selleckchem.com/products/rg2833-rgfp109.html						HDAC § N/A § Free Base	88.9	3157	116.135	http://www.selleckchem.com/products/bufexamac.html
HDAC § N/A § Free Base	91	2355	113.948	http://www.selleckchem.com/products/rocilinostat-acy-1215.html						HDAC § N/A § Free Base	89.8	4398	334.078	http://www.selleckchem.com/products/LAQ824(NVP-LAQ824).html
HDAC § N/A § Hydrochloride	92.2	2373	101.491	http://www.selleckchem.com/products/tubastatin-a-hcl.html						HDAC § N/A § Free Base	91.9	4176	310.157	http://www.selleckchem.com/products/Belinostat.html
HDAC § PD-123654 § Free Base	91.8	3379	128.746	http://www.selleckchem.com/products/ci994-tacedinaline.html						HDAC § N/A § Free Base	81.4	21820	2211.27	http://www.selleckchem.com/products/MC1568.html
HDAC § Scriptide, GCK 1026 § Free Base	89.9	3052	162.708	https://www.selleckchem.com/products/scriptaid.html						HDAC § N/A § Free Base	89.1	2346	112.978	http://www.selleckchem.com/products/Droxinostat.html
HDAC § Zolinza, MK-0683 § Free Base	92.8	2132	89.9202	http://www.selleckchem.com/products/Vorinostat-(SAHA).html						HDAC § N/A § Free Base	90.4	3870	277.186	http://www.selleckchem.com/products/JNJ-26481585.html
HDAC, EGFR, HER2 § N/A § Free Base	88.5	2490	128.494	http://www.selleckchem.com/products/CUDC-101.html						HDAC § N/A § Free Base	91.7	2734	134.038	http://www.selleckchem.com/products/pci-34051.html
HDAC, PI3K § N/A § Free Base	87.3	4955	334.278	http://www.selleckchem.com/products/cudc-907.html						HDAC § OSU-HDAC42 § Free Base	89.3	4585	300.92	http://www.selleckchem.com/products/AR-42-HDAC-42.html
Hedgehog/Smoothened § N/A § Free Base	92.3	3004	107.444	http://www.selleckchem.com/products/purmorphamine.html						HDAC § SNDX-275 § Free Base	80.7	5849	490.42	http://www.selleckchem.com/products/MS-275.html
Hedgehog/Smoothened § XL139 § Free Base	90.1	3299	124.202	http://www.selleckchem.com/products/bms-833923.html						HDAC § TSA § Free Base	89.8	5050	342.843	http://www.selleckchem.com/products/Trichostatin-A.html
HER2 § N/A § Free Base	79.2	2173	60.2362	http://www.selleckchem.com/products/tyrphostin-ag-879-ag-879.html						HDAC § 4SC-201, BYK408740 § Free Base	89.5	6200	446.524	http://www.selleckchem.com/products/resminostat-ras2410.html
HER2 § TAK 165, TAK165 § Free Base	91.5	2899	148.914	http://www.selleckchem.com/products/Mubritinib-TAK-165.html						HDAC § N/A § Free Base	88.9	4125	304.662	http://www.selleckchem.com/products/SB939.html
HER2, EGFR § N/A § Free Base	91.7	2414	105.188	http://www.selleckchem.com/products/Neratinib(HKI-272).html						HDAC § N/A § Free Base	77.8	2981	181.398	http://www.selleckchem.com/products/rocilinostat-acy-1215.html
HER2, EGFR § N/A § Free Base	90	2391	103.114	http://www.selleckchem.com/products/arry-380.html						HDAC § N/A § Free Base	85.3	4334	182.998	http://www.selleckchem.com/products/rgfp966.html
HIF § N/A § Free Base	91.6	3040	109.489	http://www.selleckchem.com/products/iox2.html						HDAC § N/A § Free Base	88.1	3266	122.327	http://www.selleckchem.com/products/rg2833-rgfp109.html
Histamine Receptor § Allergodil, Rhinolast, Astelin, Optilas, Optivar § Hydrochloride	90.7	2697	130.702	http://www.selleckchem.com/products/Azelastine-hydrochloride-Astelin.html						HDAC § N/A § Free Base	88.4	3010	107.784	http://www.selleckchem.com/products/tubastatin-a.html
Histamine Receptor § JNJ 7777120 § Free Base	92.9	2899	101.479	http://www.selleckchem.com/products/jnj-7777120.html						HDAC § N/A § Free Base	90	3214	119.373	https://www.selleckchem.com/products/sodium-phenylbutyrate.html
Histamine Receptor § N/A § 2HCl	89.7	2843	98.2975	http://www.selleckchem.com/products/betahistine-dihydrochloride.html						HDAC § N/A § Hydrochloride	91.2	2718	132.596	http://www.selleckchem.com/products/tubastatin-a-hcl.html
Histamine Receptor § N/A § Fumarate	91.7	2554	117.81	http://www.selleckchem.com/products/ketotifen-fumarate-zaditor.html						HDAC § PD-123654 § Free Base	90.9	5279	236.681	http://www.selleckchem.com/products/ci994-tacedinaline.html
Histamine Receptor § N/A § HCl	90.3	3077	111.591	http://www.selleckchem.com/products/tripelennamine-hydrochloride.html						HDAC § Scriptide, GCK 1026 § Free Base	86.9	2849	144.406	https://www.selleckchem.com/products/scriptaid.html
Histamine Receptor § N/A § Hydrochloride	92.4	2442	107.712	http://www.selleckchem.com/products/cyproheptadine-hydrochloride-periactin.html						HDAC § Zolinza, MK-0683 § Free Base	90.1	5114	411.225	http://www.selleckchem.com/products/Vorinostat-(SAHA).html
Histamine Receptor § N/A § Maleate	89.5	3126	114.374	http://www.selleckchem.com/products/azatadine-dimaleate.html						HDAC, EGFR, HER2 § N/A § Free Base	92	3455	232.471	http://www.selleckchem.com/products/CUDC-101.html
Histamine Receptor § N/A § Mesylate	92	3101	112.954	http://www.selleckchem.com/products/benztropine-mesylate.html						HDAC, PI3K § N/A § Free Base	86.2	3800	230.146	http://www.selleckchem.com/products/cudc-907.html
Histamine Receptor § N/A § Free Base	91.3	3028	108.807	http://www.selleckchem.com/products/desloratadine.html						Hedgehog, P-gp § N/A § Free Base	90.1	6881	601.616	http://www.selleckchem.com/products/GDC-0449.html
Histamine Receptor § N/A § Free Base	91.5	2928	103.126	http://www.selleckchem.com/products/bepotastine-besilate.html						Hedgehog/Smoothened § N/A § Free Base	85.2	3739	149.197	http://www.selleckchem.com/products/purmorphamine.html
Histamine Receptor § N/A § Free Base	90.7	2777	94.5482	https://www.selleckchem.com/products/levodropropizine.html						Hedgehog/Smoothened § XL139 § Free Base	60.6	4108	170.159	http://www.selleckchem.com/products/bms-833923.html
Histamine Receptor § N/A § Free Base	91.3	2634	125.022	http://www.selleckchem.com/products/famotidine-pepcid.html						HER2 § N/A § Free Base	72.3	3189	117.953	http://www.selleckchem.com/products/tyrphostin-ag-879-ag-879.html
Histamine Receptor § N/A § Free Base	91.5	2505	113.392	http://www.selleckchem.com/products/lafutidine.html						HER2 § TAK 165, TAK165 § Free Base	63.6	2495	112.49	http://www.selleckchem.com/products/Mubritinib-TAK-165.html
Histamine Receptor § N/A § Free Base	92.5	2480	111.138	http://www.selleckchem.com/products/Hesperetin.html						HER2, EGFR § N/A § Free Base	91.2	1798	49.6506	http://www.selleckchem.com/products/Neratinib(HKI-272).html
Histamine Receptor § N/A § Fumarate	91.4	3077	111.591	http://www.selleckchem.com/products/rupatadine-fumarate.html						HER2, EGFR § N/A § Free Base	77.4	4193	265.578	http://www.selleckchem.com/products/arry-380.html
Histamine Receptor § N/A § HCl	91.1	2946	104.149	https://www.selleckchem.com/products/histamine-2hcl.html						HIF § 2-ME2 § Free Base	89.9	2629	143.471	http://www.selleckchem.com/products/2-Methoxyestradiol(2ME2).html
Histamine Receptor § N/A § HCl	88	2940	103.808	http://www.selleckchem.com/products/cyclizine-2hcl.html						HIF § N/A § Free Base	89.8	2734	154.785	http://www.selleckchem.com/products/fg-4592.html
Histamine Receptor § N/A § HCl	91.7	2821	141.882	http://www.selleckchem.com/products/roxatidine-acetate-hcl.html						HIF § N/A § Free Base	90	3305	124.543	http://www.selleckchem.com/products/iox2.html
Histamine Receptor § N/A § Maleate	90.5	2782	138.366	http://www.selleckchem.com/products/brompheniramine.html						Histamine Receptor § Alavert, Claritin § Free Base	90.7	2761	157.694	http://www.selleckchem.com/products/Loratadine.html
Histamine Receptor § Opatanol, Pataday, Patanase, Allelock § Hydrochloride	91.6	2471	110.327	http://www.selleckchem.com/products/Olopatadine-hydrochloride(Opatanol).html						Histamine Receptor § Allergodil, Rhinolast, Astelin, Optilas, Optivar § Hydrochloride	90.1	3279	183.174	http://www.selleckchem.com/products/Azelastine-hydrochloride-Astelin.html
Histamine Receptor § Piriton § Maleate	90.9	2424	106.089	http://www.selleckchem.com/products/Chlorpheniramine-maleate.html						Histamine Receptor § Alphacaine, Xylocaine, lignocaine § Free Base	91.6	2391	117.827	http://www.selleckchem.com/products/Lidocaine.html
Histamine Receptor § Tavist, Agasten § Free Base	91.6	2396	103.565	http://www.selleckchem.com/products/Clemastine-Fumarate.html						Histamine Receptor § JNJ 7777120 § Free Base	88.9	3299	124.202	http://www.selleckchem.com/products/jnj-7777120.html
Histamine Receptor § Zyrtec, Reactine § Hydrochloride	92.1	2136	90.3512	http://www.selleckchem.com/products/Cetirizine-di-hcl.html						Histamine Receptor § N/A § 2HCl	90	3163	116.476	http://www.selleckchem.com/products/betahistine-dihydrochloride.html
Histone Acetyltransferase § N/A § Free Base	89.9	2899	101.479	http://www.selleckchem.com/products/c646.html						Histamine Receptor § N/A § Fumarate	92.9	2877	146.931	http://www.selleckchem.com/products/ketotifen-fumarate-zaditor.html
Histone demethylases § N/A § Free Base	91	2911	102.16	http://www.selleckchem.com/products/og-l002.html						Histamine Receptor § N/A § HCl	89.6	3299	124.202	http://www.selleckchem.com/products/tripelennamine-hydrochloride.html
Histone Methyltransferase § E7438 § Free Base	91.6	2987	106.478	http://www.selleckchem.com/products/epz-6438.html						Histamine Receptor § N/A § Hydrochloride	90.3	2888	147.922	http://www.selleckchem.com/products/cyproheptadine-hydrochloride-periactin.html
Histone Methyltransferase § HMTase Inhibitor IX § Free Base	90.7	2860	99.2632	http://www.selleckchem.com/products/mm-102.html						Histamine Receptor § N/A § Maleate	89.9	3469	133.859	http://www.selleckchem.com/products/azatadine-dimaleate.html
Histone Methyltransferase § N/A § Free Base	89.9	3612	141.983	http://www.selleckchem.com/products/3-deazaneplanocin-a-dznep.html						Histamine Receptor § N/A § Mesylate	89.1	3511	136.245	http://www.selleckchem.com/products/benztropine-mesylate.html
Histone Methyltransferase § N/A § Free Base	90.2	3575	139.881	http://www.selleckchem.com/products/sgc-0946.html						Histamine Receptor § N/A § Free Base	88.1	3568	139.483	http://www.selleckchem.com/products/desloratadine.html
Histone Methyltransferase § N/A § Free Base	91.9	3157	116.135	http://www.selleckchem.com/products/unc1999.html						Histamine Receptor § N/A § Free Base	90.1	3170	116.874	http://www.selleckchem.com/products/bepotastine-besilate.html
Histone Methyltransferase § N/A § Free Base	90.2	2975	105.796	https://www.selleckchem.com/products/epz004777.html						Histamine Receptor § N/A § Free Base	90.4	2529	115.556	http://www.selleckchem.com/products/Hesperetin.html
Histone Methyltransferase § N/A § Free Base	92.3	2951	104.433	http://www.selleckchem.com/products/epz005687.html						Histamine Receptor § N/A § Free Base	90.5	3089	112.272	https://www.selleckchem.com/products/levodropropizine.html
Histone Methyltransferase § N/A § HCl	91.4	3070	111.193	http://www.selleckchem.com/products/epz004777-hcl.html						Histamine Receptor § N/A § Free Base	91.6	2815	141.341	http://www.selleckchem.com/products/lafutidine.html
HIV Protease § ABT-378 § Free Base	90.9	2382	116.857	http://www.selleckchem.com/products/Lopinavir.html						Histamine Receptor § N/A § Free Base	92	2670	128.268	http://www.selleckchem.com/products/famotidine-pepcid.html
HIV Protease § Agenerase § Free Base	90.7	2223	99.7252	http://www.selleckchem.com/products/Amprenavir-(Agenerase).html						Histamine Receptor § N/A § Fumarate	89.4	3785	151.81	http://www.selleckchem.com/products/rupatadine-fumarate.html
HIV Protease § Norvir, Norvir Softgel § Free Base	92.6	2310	109.099	http://www.selleckchem.com/products/Ritonavir.html						Histamine Receptor § N/A § HCl	87.4	3319	125.338	http://www.selleckchem.com/products/cyclizine-2hcl.html
HIV Protease § Prezista, TMC114 § Ethanolate	91.6	2231	100.587	http://www.selleckchem.com/products/Darunavir-Ethanolate(Prezista).html						Histamine Receptor § N/A § HCl	90.5	3120	114.033	https://www.selleckchem.com/products/histamine-2hcl.html
HMG-CoA Reductase § N/A § Calcium	89.1	2609	85.0044	http://www.selleckchem.com/products/atorvastatin-calcium-lipitor.html						Histamine Receptor § N/A § HCl	92.4	2524	115.105	http://www.selleckchem.com/products/roxatidine-acetate-hcl.html
HMG-CoA Reductase § N/A § Free Base	91.3	2614	123.219	http://www.selleckchem.com/products/lovastatin-mevacor.html						Histamine Receptor § N/A § Maleate	91	2728	133.497	http://www.selleckchem.com/products/brompheniramine.html
HMG-CoA Reductase § Selektine § Free Base	89.8	2963	105.114	http://www.selleckchem.com/products/pravastatin-pravachol.html						Histamine Receptor § Opatanol, Pataday, Patanase, Allelock § Hydrochloride	92.1	2665	127.817	http://www.selleckchem.com/products/Olopatadine-hydrochloride(Opatanol).html
HMG-CoA Reductase § Vastin § Sodium	90.4	2115	78.2306	http://www.selleckchem.com/products/Fluvastatin-Sodium(Lescol).htm						Histamine Receptor § Piriton § Maleate	92.3	2676	128.809	http://www.selleckchem.com/products/Chlorpheniramine-maleate.html
HMG-CoA Reductase § ZD4522 § Free Base	89.5	2140	80.4845	http://www.selleckchem.com/products/Rosuvastatin-calcium(Crestor).html						Histamine Receptor § Tavist, Agasten § Free Base	91.1	3406	194.624	http://www.selleckchem.com/products/Clemastine-Fumarate.html
HSP (e.g. HSP90) § N/A § Free Base	86.9	3761	150.447	https://www.selleckchem.com/products/xl888.html						Histamine Receptor § Zyrtec, Reactine § Hydrochloride	92.2	2514	131.08	http://www.selleckchem.com/products/Cetirizine-di-hcl.html
HSP § CCT0129397 § Free Base	93.4	3046	188.402	http://www.selleckchem.com/products/ver-49009.html						Histone Acetyltransferase § N/A § Free Base	70.4	2253	64.7808	http://www.selleckchem.com/products/c646.html
HSP § CNF2024 § Free Base	88.5	2424	121.383	http://www.selleckchem.com/products/BIIB021.html						Histone demethylases § N/A § Free Base	89.3	3157	116.135	http://www.selleckchem.com/products/og-l002.html
HSP § N/A § Free Base	90.2	3831	232.941	http://www.selleckchem.com/products/pf-04929113.html						Histone Methyltransferase § E7438 § Free Base	89.8	3525	137.04	http://www.selleckchem.com/products/epz-6438.html
HSP § N/A § Free Base	91.7	3138	198.315	http://www.selleckchem.com/products/17-AAG(Geldanamycin).html						Histone Methyltransferase § HMTase Inhibitor IX § Free Base	88.3	3022	108.466	http://www.selleckchem.com/products/mm-102.html
HSP § N/A § Free Base	90.9	2257	103.389	http://www.selleckchem.com/products/ganetespib-sta-9090.html						Histone Methyltransferase § N/A § Free Base	76.4	2048	53.1352	https://www.selleckchem.com/products/epz004777.html
HSP § N/A § Free Base	88.4	3568	209.229	http://www.selleckchem.com/products/geldanamycin.html						Histone Methyltransferase § N/A § Free Base	84.8	4281	179.987	http://www.selleckchem.com/products/epz005687.html
HSP § N/A § Free Base	90.9	3386	129.144	http://www.selleckchem.com/products/nms-e973.html						Histone Methyltransferase § N/A § Free Base	86.6	4352	184.021	http://www.selleckchem.com/products/sgc-0946.html
HSP § N/A § Free Base	92.4	3227	178.486	http://www.selleckchem.com/products/snx-2112.html						Histone Methyltransferase § N/A § Free Base	88.6	4509	192.939	http://www.selleckchem.com/products/unc1999.html
HSP § N/A § Free Base	91.4	2588	120.875	http://www.selleckchem.com/products/kw-2478.html						Histone Methyltransferase § N/A § Free Base	89.5	3831	154.424	http://www.selleckchem.com/products/3-deazaneplanocin-a-dznep.html
HSP § N/A § Free Base	90.4	2292	107.16	http://www.selleckchem.com/products/at13387.html						Histone Methyltransferase § N/A § HCl	90.4	3325	125.679	http://www.selleckchem.com/products/epz004777-hcl.html
HSP § NSC 707545 § Hydrochloride	88.9	3671	218.516	http://www.selleckchem.com/products/17-DMAG,Hydrochloride-Salt.html						HIV Protease § ABT-378 § Free Base	77.9	3240	209.305	http://www.selleckchem.com/products/Lopinavir.html
HSP § STA-4783 § Free Base	90.8	2644	145.087	http://www.selleckchem.com/products/Elesclomol.html						HIV Protease § Agenerase § Free Base	91.2	2490	128.494	http://www.selleckchem.com/products/Amprenavir-(Agenerase).html
http://www.selleckchem.com/products/Acetylcholine-chloride.html	92.5	2405	104.376	http://www.selleckchem.com/products/Acetylcholine-chloride.html						HIV Protease § BMS-232632-05, Reyataz § Sulfate	89.8	3034	187.109	http://www.selleckchem.com/products/Atazanavir.html
http://www.selleckchem.com/products/astragaloside-a.html	91.7	2578	119.973	http://www.selleckchem.com/products/astragaloside-a.html						HIV Protease § Norvir, Norvir Softgel § Free Base	92.2	2438	122.891	http://www.selleckchem.com/products/Ritonavir.html
http://www.selleckchem.com/products/betulinic-acid.html	90.6	2821	97.0477	http://www.selleckchem.com/products/betulinic-acid.html						HIV Protease § Prezista, TMC114 § Ethanolate	88.2	2373	115.887	http://www.selleckchem.com/products/Darunavir-Ethanolate(Prezista).html
http://www.selleckchem.com/products/ctep.html	90.8	2946	104.149	http://www.selleckchem.com/products/ctep.html						HMG-CoA Reductase § N/A § Calcium	86.7	2810	96.4228	http://www.selleckchem.com/products/atorvastatin-calcium-lipitor.html
http://www.selleckchem.com/products/Imatinib(STI571).html	91.7	2387	102.753	http://www.selleckchem.com/products/Imatinib(STI571).html						HMG-CoA Reductase § N/A § Free Base	89.6	2471	110.327	http://www.selleckchem.com/products/lovastatin-mevacor.html
http://www.selleckchem.com/products/PD-0332991.html	93.3	2691	150.151	http://www.selleckchem.com/products/PD-0332991.html						HMG-CoA Reductase § Selektine § Free Base	88.9	3064	110.852	http://www.selleckchem.com/products/pravastatin-pravachol.html
http://www.selleckchem.com/products/pf-562271.html	81.7	4556	195.609	http://www.selleckchem.com/products/pf-562271.html						HMG-CoA Reductase § Vastin § Sodium	89.3	2500	112.941	http://www.selleckchem.com/products/Fluvastatin-Sodium(Lescol).htm
Hydroxylase § Accutane, Amnesteem, Claravis, Sotret § Free Base	92	2279	105.759	http://www.selleckchem.com/products/Isotretinoin.html						HMG-CoA Reductase § ZD4522 § Free Base	92.2	2524	115.105	http://www.selleckchem.com/products/Rosuvastatin-calcium(Crestor).html
I¦ÊB/IKK § N/A § Free Base	89.5	3240	120.85	http://www.selleckchem.com/products/bay-11-7082-bay-11-7821.html						HSP (e.g. HSP90) § N/A § Free Base	83.2	3886	157.548	https://www.selleckchem.com/products/xl888.html
I¦ÊB/IKK § N/A § Free Base	88.8	2992	106.762	http://www.selleckchem.com/products/sc-514.html						HSP § CCT0129397 § Free Base	91.4	3634	251.758	http://www.selleckchem.com/products/ver-49009.html
I¦ÊB/IKK § N/A § Free Base	91.5	2771	137.374	http://www.selleckchem.com/products/bms-345541.html						HSP § CNF2024 § Free Base	87.3	1961	71.4952	http://www.selleckchem.com/products/BIIB021.html
I¦ÊB/IKK § RTA 402, TP-155, NSC 713200, CDDO Methyl Ester § Free Base	89.7	2911	102.16	http://www.selleckchem.com/products/bardoxolone-methyl.html						HSP § N/A § Free Base	85.6	3910	281.496	http://www.selleckchem.com/products/NVP-AUY922.html
IAP § Embelic Acid § Free Base	91	3010	107.784	https://www.selleckchem.com/products/embelin.html						HSP § N/A § Free Base	89	4246	270.356	http://www.selleckchem.com/products/pf-04929113.html
IAP § N/A § Free Base	82.1	2619	85.5725	http://www.selleckchem.com/products/gdc-0152.html						HSP § N/A § Free Base	90.2	2534	133.235	http://www.selleckchem.com/products/ganetespib-sta-9090.html
IDO § N/A § Free Base	92.2	2865	99.5472	http://www.selleckchem.com/products/nlg919.html						HSP § N/A § Free Base	92.5	3863	276.432	http://www.selleckchem.com/products/17-AAG(Geldanamycin).html
IGF-1, ALK § N/A § Free Base	92.5	2466	109.876	http://www.selleckchem.com/products/gsk1838705a.html						HSP § N/A § Free Base	60.5	2877	146.931	http://www.selleckchem.com/products/geldanamycin.html
IGF-1R § ADW742 § Free Base	90.7	2382	116.857	http://www.selleckchem.com/products/NVP-ADW742.html						HSP § N/A § Free Base	86.5	4585	197.257	http://www.selleckchem.com/products/nms-e973.html
IGF-1R § AEW541 § Free Base	91.7	2364	114.918	http://www.selleckchem.com/products/NVP-AEW541.html						HSP § N/A § Free Base	87.5	3983	246.645	http://www.selleckchem.com/products/snx-2112.html
IGF-1R § N/A § Free Base	72.6	3434	230.208	http://www.selleckchem.com/products/BMS-754807.html						HSP § N/A § Free Base	89	3497	202.828	http://www.selleckchem.com/products/kw-2478.html
IGF-1R § N/A § Free Base	91.8	3157	172.175	http://www.selleckchem.com/products/pq-401.html						HSP § N/A § Free Base	89.4	2865	168.9	http://www.selleckchem.com/products/at13387.html
IGF-1R § N/A § Free Base	92.1	2442	107.712	http://www.selleckchem.com/products/OSI-906.html						HSP § NSC 707545 § Hydrochloride	89.4	4701	311.378	http://www.selleckchem.com/products/17-DMAG,Hydrochloride-Salt.html
IKK § N/A § Free Base	92	2981	106.137	http://www.selleckchem.com/products/tpca-1.html						HSP § STA-4783 § Free Base	90.9	2882	170.731	http://www.selleckchem.com/products/Elesclomol.html
IKK § N/A § Free Base	90.5	2981	106.137	http://www.selleckchem.com/products/ikk-16.html						http://www.selleckchem.com/products/Acetylcholine-chloride.html	91.1	2676	128.809	http://www.selleckchem.com/products/Acetylcholine-chloride.html
IL Receptor § Decadron § Free Base	91.1	2103	86.7955	http://www.selleckchem.com/products/Dexamethasone.html						http://www.selleckchem.com/products/astragaloside-a.html	92.7	2655	126.916	http://www.selleckchem.com/products/astragaloside-a.html
Integrase § N/A § Free Base	91.6	2837	143.324	http://www.selleckchem.com/products/Elvitegravir.html						http://www.selleckchem.com/products/betulinic-acid.html	88.2	3359	127.61	http://www.selleckchem.com/products/betulinic-acid.html
Integrase § N/A § Free Base	91.2	2609	122.768	http://www.selleckchem.com/products/mk-2048.html						http://www.selleckchem.com/products/ctep.html	88.2	3693	146.584	http://www.selleckchem.com/products/ctep.html
Integrase § Dolutegravir § Free Base	91.1	2804	140.349	http://www.selleckchem.com/products/s-gsk1349572.html						http://www.selleckchem.com/products/Imatinib(STI571).html	89.4	3046	162.167	http://www.selleckchem.com/products/Imatinib(STI571).html
Integrase § Isentress § Free Base	92	2480	111.138	http://www.selleckchem.com/products/Raltegravir-(MK-0518).html						http://www.selleckchem.com/products/PD-0332991.html	90	4185	311.127	http://www.selleckchem.com/products/PD-0332991.html
Integrase § N/A § Free Base	92	2223	99.7252	http://www.selleckchem.com/products/BMS-707035.html						Hydroxylase § Accutane, Amnesteem, Claravis, Sotret § Free Base	92.3	2405	119.335	http://www.selleckchem.com/products/Isotretinoin.html
JAK § CYT 11387 § Free Base	87.9	3554	207.967	http://www.selleckchem.com/products/Cyt387.html						I¦ÊB/IKK § N/A § Free Base	69.7	2804	96.082	http://www.selleckchem.com/products/bay-11-7082-bay-11-7821.html
JAK § N/A § Free Base	90.8	3170	173.347	http://www.selleckchem.com/products/tg-101348.html						I¦ÊB/IKK § N/A § Free Base	87.1	3693	146.584	http://www.selleckchem.com/products/sc-514.html
JAK § N/A § Free Base	90.8	2629	86.1406	http://www.selleckchem.com/products/wp1066.html						I¦ÊB/IKK § N/A § Free Base	91.3	2755	135.931	http://www.selleckchem.com/products/bms-345541.html
JAK § N/A § Free Base	89.7	2461	109.425	http://www.selleckchem.com/products/LY2784544.html						I¦ÊB/IKK § RTA 402, TP-155, NSC 713200, CDDO Methyl Ester § Free Base	90.2	3132	114.715	http://www.selleckchem.com/products/bardoxolone-methyl.html
JAK § INCB 28050 § Free Base	91.1	3046	109.829	http://www.selleckchem.com/products/baricitinib-ly3009104.html						IAP § Embelic Acid § Free Base	88.9	3823	153.969	https://www.selleckchem.com/products/embelin.html
JAK § N/A § Citrate	92.3	2957	104.774	http://www.selleckchem.com/products/CP-690550.html						IDO § N/A § Free Base	88.1	3034	109.148	http://www.selleckchem.com/products/nlg919.html
JAK § N/A § Free Base	91.8	3234	120.509	http://www.selleckchem.com/products/xl019.html						IGF-1, ALK § N/A § Free Base	68.6	2614	123.219	http://www.selleckchem.com/products/gsk1838705a.html
JAK § N/A § Free Base	89.9	3113	113.636	http://www.selleckchem.com/products/pacritinib-sb1518.html						IGF-1R § AEW541 § Free Base	79.5	3372	223.528	http://www.selleckchem.com/products/NVP-AEW541.html
JAK § N/A § Free Base	90.9	2894	101.195	http://www.selleckchem.com/products/s-ruxolitinib.html						IGF-1R § N/A § Free Base	80.7	2899	172.563	http://www.selleckchem.com/products/ag-1024-tyrphostin.html
JAK § N/A § Free Base	91.7	2734	92.1054	http://www.selleckchem.com/products/cep33779.html						IGF-1R § N/A § Free Base	87.2	3266	182.002	http://www.selleckchem.com/products/OSI-906.html
JAK § N/A § Free Base	92.1	2457	109.064	http://www.selleckchem.com/products/AZ-960.html						IGF-1R § N/A § Free Base	88.6	3259	211.352	http://www.selleckchem.com/products/GSK1904529A.html
JAK § N/A § Free Base	90.1	2337	112.009	http://www.selleckchem.com/products/INCB18424.html						IKK § N/A § Free Base	89.2	4049	166.808	http://www.selleckchem.com/products/tpca-1.html
JAK § N/A § HCl	93.5	2860	145.398	http://www.selleckchem.com/products/nvp-bsk805.html						IKK § N/A § Free Base	86.4	4099	169.648	http://www.selleckchem.com/products/ikk-16.html
JAK § N/A § HCl	90.3	2563	118.621	http://www.selleckchem.com/products/zm-39923-hcl.html						IL Receptor § Decadron § Free Base	89.4	2495	129.033	http://www.selleckchem.com/products/Dexamethasone.html
JAK, EGFR § N/A § Free Base	90	3089	112.272	http://www.selleckchem.com/products/whi-p154.html						Integrase § N/A § Free Base	85.7	3406	194.624	http://www.selleckchem.com/products/Elvitegravir.html
JNK § N/A § Free Base	90.6	2419	120.844	http://www.selleckchem.com/products/SP600125.html						Integrase § N/A § Free Base	91.1	2624	124.121	http://www.selleckchem.com/products/mk-2048.html
Kinesin § N/A § Free Base	92.1	2341	112.44	http://www.selleckchem.com/products/Ispinesib-mesilate(SB-715992).html						Integrase § Dolutegravir § Free Base	91	2788	138.907	http://www.selleckchem.com/products/s-gsk1349572.html
Kinesin § N/A § Free Base	92	2583	120.424	http://www.selleckchem.com/products/az-3146.html						Integrase § Isentress § Free Base	90.1	2593	121.326	http://www.selleckchem.com/products/Raltegravir-(MK-0518).html
Kinesin § N/A § Free Base	93.1	2168	93.7991	http://www.selleckchem.com/products/mpi-0479605.html						JAK § N/A § Free Base	62.2	2534	80.7438	http://www.selleckchem.com/products/wp1066.html
Kinesin § N/A § Hydrochloride	91.1	2810	140.89	http://www.selleckchem.com/products/SB-743921.html						JAK § N/A § Free Base	89.1	6002	428.673	http://www.selleckchem.com/products/tg-101348.html
Liver X Receptor § GW-3965 § hydrochloride	90.7	2686	129.711	http://www.selleckchem.com/products/gw3965.html						JAK § INCB 28050 § Free Base	83.1	2514	79.6077	http://www.selleckchem.com/products/baricitinib-ly3009104.html
Liver X Receptor § N/A § Free Base	90.5	2946	104.149	http://www.selleckchem.com/products/t0901317.html						JAK § N/A § Citrate	90.9	3259	121.93	http://www.selleckchem.com/products/CP-690550.html
LPA Receptor § N/A § Free Base	91.3	2940	103.808	http://www.selleckchem.com/products/ki16198.html						JAK § N/A § Free Base	78.5	2400	103.925	http://www.selleckchem.com/products/AZ-960.html
MAO § N/A § Free Base	91.6	3016	108.125	http://www.selleckchem.com/products/moclobemide.html						JAK § N/A § Free Base	85.6	3686	146.186	http://www.selleckchem.com/products/pacritinib-sb1518.html
MAO § N/A § Mesylate	91.2	2573	119.523	http://www.selleckchem.com/products/rasagiline-mesylate.html						JAK § N/A § Free Base	86.9	2123	88.9504	http://www.selleckchem.com/products/INCB18424.html
MAO § N/A § Salt	92	3034	109.148	http://www.selleckchem.com/products/tranylcypromine-2-pcpa-hcl.html						JAK § N/A § Free Base	87.5	3138	115.056	http://www.selleckchem.com/products/s-ruxolitinib.html
Mdm2 § N/A § Free Base	92.2	2136	90.3512	http://www.selleckchem.com/products/Nutlin-3.html						JAK § N/A § Free Base	88.9	5688	259.916	http://www.selleckchem.com/products/xl019.html
MEK § GSK212 § Free Base	90.1	2799	139.898	http://www.selleckchem.com/products/gsk1120212-(jtp-74057).html						JAK § N/A § Free Base	92.5	2368	71.3137	http://www.selleckchem.com/products/cep33779.html
MEK § N/A § Free Base	91.2	2341	112.44	http://www.selleckchem.com/products/CI-1040-(PD184352).html						JAK § N/A § HCl	84.5	4091	256.382	http://www.selleckchem.com/products/zm-39923-hcl.html
MEK § N/A § Free Base	86.2	2987	182.045	http://www.selleckchem.com/products/AS703026.html						JAK § N/A § HCl	86.3	3406	194.624	http://www.selleckchem.com/products/nvp-bsk805.html
MEK § N/A § Free Base	92.2	2524	132.157	http://www.selleckchem.com/products/PD318088.html						JAK, EGFR § N/A § Free Base	88.8	3279	213.507	http://www.selleckchem.com/products/AG-490.html
MEK § N/A § Free Base	92.4	2253	102.958	http://www.selleckchem.com/products/BIX-02188.html						JAK, EGFR § N/A § Free Base	89.7	3208	119.032	http://www.selleckchem.com/products/whi-p154.html
MEK § N/A § Free Base	93.3	2099	86.3645	http://www.selleckchem.com/products/BIX-02189.html						Kinesin § N/A § Free Base	81	3034	187.109	http://www.selleckchem.com/products/Ispinesib-mesilate(SB-715992).html
MEK § ARRY-142886 § Free Base	89.7	2466	125.908	http://www.selleckchem.com/products/AZD6244.html						Kinesin § N/A § Free Base	89.8	3761	226.63	http://www.selleckchem.com/products/az-3146.html
MEK § N/A § Free Base	87.7	4219	267.922	http://www.selleckchem.com/products/AZD8330(ARRY-424704).html						Kinesin § N/A § Free Base	91.4	2702	151.337	http://www.selleckchem.com/products/mpi-0479605.html
MEK § N/A § Free Base	87.2	4150	261.701	http://www.selleckchem.com/products/tak-733.html						Kinesin § N/A § Hydrochloride	74.7	3693	220.499	http://www.selleckchem.com/products/SB-743921.html
MEK § N/A § Free Base	89.8	3547	138.29	http://www.selleckchem.com/products/mek162.html						Liver X Receptor § GW-3965 § hydrochloride	74.4	2650	126.465	http://www.selleckchem.com/products/gw3965.html
MEK § N/A § Free Base	90.7	2509	130.541	http://www.selleckchem.com/products/SL327.html						Liver X Receptor § N/A § Free Base	84.6	3208	119.032	http://www.selleckchem.com/products/t0901317.html
MEK § N/A § Free Base	91.4	2368	115.349	http://www.selleckchem.com/products/PD-98059.html						LPA Receptor § N/A § Free Base	90.1	3138	115.056	http://www.selleckchem.com/products/ki16198.html
Methyltransferase § N/A § Free Base	90.2	3292	123.804	http://www.selleckchem.com/products/epz-5676.html						LPA Receptor § N/A § Free Base	90.7	2604	140.777	http://www.selleckchem.com/products/Ki16425.html
Methyltransferase § N/A § HCl	92.8	3028	108.807	http://www.selleckchem.com/products/bix-01294.html						MAO § FCE-28073(R-isomer), PNU-151774E, NW-1015 § Mesylate	92.4	2619	142.394	http://www.selleckchem.com/products/Safinamide-mesilate.html
Microtubule Associated § CK-0944636 § Free Base	91.3	2337	112.009	http://www.selleckchem.com/products/ck-636.html						MAO § N/A § Free Base	89.7	3126	114.374	http://www.selleckchem.com/products/moclobemide.html
MMP § Batimastat § Free Base	91.4	2782	94.8322	https://www.selleckchem.com/products/bb-94.html						MAO § N/A § Mesylate	92.8	2697	130.702	http://www.selleckchem.com/products/rasagiline-mesylate.html
MMP § STK029746 § Free Base	91.5	2788	95.173	http://www.selleckchem.com/products/nsc-405020.html						MAO § N/A § Salt	91.3	3089	112.272	http://www.selleckchem.com/products/tranylcypromine-2-pcpa-hcl.html
mTOR § N/A § Free Base	91.8	2414	73.9269	http://www.selleckchem.com/products/ink128.html						Mdm2 § N/A § Free Base	91.2	2766	158.232	http://www.selleckchem.com/products/Nutlin-3.html
mTOR § N/A § Free Base	92.7	1547	26.8875	http://www.selleckchem.com/products/Rapamycin.html						MEK § GSK212 § Free Base	87.3	4518	294.879	http://www.selleckchem.com/products/gsk1120212-(jtp-74057).html
mTOR § N/A § Free Base	94.3	1874	62.1211	http://www.selleckchem.com/products/KU-0063794.html						MEK § N/A § Free Base	87.4	2782	159.956	http://www.selleckchem.com/products/CI-1040-(PD184352).html
mTOR § AP23573, MK-8669 § Free Base	94.3	1518	23.7628	http://www.selleckchem.com/products/Deforolimus.html						MEK § N/A § Free Base	88.6	4316	325.242	http://www.selleckchem.com/products/BIX-02189.html
mTOR § Certican, Zortress, Afinitor § Free Base	93.1	1603	32.9214	http://www.selleckchem.com/products/Everolimus(RAD001).html						MEK § N/A § Free Base	89.9	4407	335.047	http://www.selleckchem.com/products/PD-0325901.html
mTOR § N/A § Free Base	94.1	2396	103.565	http://www.selleckchem.com/products/way-600.html						MEK § N/A § Free Base	90.1	4237	316.73	http://www.selleckchem.com/products/PD318088.html
mTOR § N/A § Free Base	91.6	2270	65.7466	http://www.selleckchem.com/products/azd2014.html						MEK § N/A § Free Base	90.3	4361	330.091	http://www.selleckchem.com/products/AS703026.html
mTOR § N/A § Free Base	91.6	2160	59.4977	http://www.selleckchem.com/products/torin-2.html						MEK § N/A § Free Base	91.5	2524	132.157	http://www.selleckchem.com/products/BIX-02188.html
mTOR § N/A § Free Base	92.8	1939	46.9432	http://www.selleckchem.com/products/torin-1.html						MEK § ARRY-142886 § Free Base	90	4721	368.88	http://www.selleckchem.com/products/AZD6244.html
mTOR § N/A § Free Base	94.6	1867	61.3669	http://www.selleckchem.com/products/AZD8055.html						MEK § N/A § Free Base	86.8	5912	420.559	http://www.selleckchem.com/products/tak-733.html
mTOR § N/A § Free Base	92	1849	54.2487	http://www.selleckchem.com/products/OSI027.html						MEK § N/A § Free Base	88.3	5580	390.626	http://www.selleckchem.com/products/AZD8330(ARRY-424704).html
mTOR § N/A § Free Base	91.6	3716	147.891	http://www.selleckchem.com/products/etp-46464.html						MEK § N/A § Free Base	87.8	2940	176.981	http://www.selleckchem.com/products/PD-98059.html
mTOR § N/A § Free Base	91.6	2629	86.1406	http://www.selleckchem.com/products/xl388.html						MEK § N/A § Free Base	87.9	5951	274.856	http://www.selleckchem.com/products/mek162.html
mTOR § N/A § Free Base	88.8	1839	41.2624	http://www.selleckchem.com/products/wye-125132.html						MEK § N/A § Free Base	88.6	3754	264.688	http://www.selleckchem.com/products/SL327.html
mTOR § N/A § Free Base	94.8	1822	56.5182	http://www.selleckchem.com/products/Temsirolimus.html						MEK § N/A § Free Base	89.6	3902	280.634	http://www.selleckchem.com/products/U0126.html
mTOR § P529 § Free Base	92.4	2728	133.497	http://www.selleckchem.com/products/Palomid-529-P529.html						Methyltransferase § N/A § Free Base	89.9	3319	125.338	http://www.selleckchem.com/products/epz-5676.html
mTOR § RG7603 § Free Base	91.4	2755	93.2984	https://www.selleckchem.com/products/gdc-0349.html						Methyltransferase § N/A § HCl	87.8	3847	155.333	http://www.selleckchem.com/products/bix-01294.html
mTOR § TORKinib § Free Base	93.4	2544	116.908	http://www.selleckchem.com/products/PP242.html						Microtubule Associated § CK-0944636 § Free Base	90.8	2457	124.938	http://www.selleckchem.com/products/ck-636.html
mTOR, PI3K § N/A § Free Base	92.9	2350	113.409	http://www.selleckchem.com/products/BEZ235.html						MMP § Batimastat § Free Base	90.4	3286	123.463	https://www.selleckchem.com/products/bb-94.html
mTOR, PI3K § N/A § Free Base	95.9	2021	69.7558	http://www.selleckchem.com/products/GDC-0980-RG7422.html						MMP § STK029746 § Free Base	85.4	2998	107.103	http://www.selleckchem.com/products/nsc-405020.html
mTOR, PI3K § N/A § Free Base	94.3	1835	52.9865	http://www.selleckchem.com/products/pki587.html						mTOR § N/A § Free Base	92	2173	94.3378	http://www.selleckchem.com/products/Rapamycin.html
mTOR, PI3K, Akt § N/A § Free Base	94.3	2214	87.1562	http://www.selleckchem.com/products/pf-04691502.html						mTOR § N/A § Free Base	92.8	3511	136.245	http://www.selleckchem.com/products/ink128.html
Nexturastat A § N/A § Free Base	93.2	2270	104.789	http://www.selleckchem.com/products/nexturastat-a.html						mTOR § N/A § Free Base	92.7	2002	75.9129	http://www.selleckchem.com/products/WYE-354.html
NF-¦ÊB § CAPE, Phenylethyl Caffeate § Free Base	86.6	2355	113.948	http://www.selleckchem.com/products/caffeic-acid-phenethyl-ester.html						mTOR § N/A § Free Base	93.5	2091	85.5025	http://www.selleckchem.com/products/KU-0063794.html
NF-¦ÊB § N/A § Free Base	79.2	5050	223.672	http://www.selleckchem.com/products/jsh-23.html						mTOR § AP23573, MK-8669 § Free Base	93.7	1860	60.6127	http://www.selleckchem.com/products/Deforolimus.html
NF-¦ÊB § N/A § Free Base	73.3	1913	45.4662	http://www.selleckchem.com/products/qnz-evp4593.html						mTOR § Certican, Zortress, Afinitor § Free Base	93.1	2068	83.0243	http://www.selleckchem.com/products/Everolimus(RAD001).html
NF-¦ÊB § PAS Sodium § Sodium	90	2934	103.467	http://www.selleckchem.com/products/aminosalicylate-sodium.html						mTOR § N/A § Free Base	75.1	1964	48.3634	http://www.selleckchem.com/products/torin-2.html
NOD1 § N/A § Free Base	90.6	2957	104.774	http://www.selleckchem.com/products/ml130.html						mTOR § N/A § Free Base	78.2	2860	145.398	http://www.selleckchem.com/products/way-600.html
NULL § Azantac § Hydrochloride	91.3	2442	107.712	http://www.selleckchem.com/products/Ranitidine-hydrochloride(Zantac).html						mTOR § N/A § Free Base	86.9	1535	25.9392	http://www.selleckchem.com/products/OSI027.html
NULL § Daraprim § Free Base	91.9	2894	101.195	http://www.selleckchem.com/products/Pyrimethamine.html						mTOR § N/A § Free Base	92.1	4116	170.614	http://www.selleckchem.com/products/azd2014.html
NULL § N/A § Free Base	90.6	2788	138.907	http://www.selleckchem.com/products/(-)-Huperzine-A.html						mTOR § N/A § Free Base	93.8	3686	257.361	http://www.selleckchem.com/products/AZD8055.html
NULL § Renedil, Feloday § Free Base	90.9	3022	108.466	http://www.selleckchem.com/products/Felodipine(Plendil).html						mTOR § N/A § Free Base	93.9	2500	78.8124	http://www.selleckchem.com/products/torin-1.html
NULL § Tagamet, SKF-92334, Tratul, Tametin, Dyspamet, Acinil § Free Base	92.6	2534	116.007	http://www.selleckchem.com/products/Cimetidine(Tagamet).html						mTOR § N/A § Free Base	70.5	8913	443.121	http://www.selleckchem.com/products/etp-46464.html
NULL § Videx EC § Free Base	91.2	2283	93.377	http://www.selleckchem.com/products/Didanosine(Videx).html						mTOR § N/A § Free Base	86.3	2173	94.3378	http://www.selleckchem.com/products/Temsirolimus.html
Opioid Receptor § (+)-Matrine § Free Base	90.2	2707	131.604	http://www.selleckchem.com/products/Matrine((+)-Matrine).html						mTOR § N/A § Free Base	89.9	3113	113.636	http://www.selleckchem.com/products/wye-125132.html
Opioid Receptor § Acetorphan § Free Base	91	2804	140.349	http://www.selleckchem.com/products/Racecadotril(Acetorphan).html						mTOR § N/A § Free Base	93.1	2244	64.2696	http://www.selleckchem.com/products/xl388.html
Opioid Receptor § Glioten, Renitec § Maleate	93.9	2332	97.7947	http://www.selleckchem.com/products/Enalapril-maleate(Vasotec).html						mTOR § P529 § Free Base	83.7	2804	140.349	http://www.selleckchem.com/products/Palomid-529-P529.html
Opioid Receptor § N/A § Hydrochloride	91.2	2223	99.7252	http://www.selleckchem.com/products/ADL-5859.html						mTOR § RG7603 § Free Base	88.3	3064	110.852	https://www.selleckchem.com/products/gdc-0349.html
Opioid Receptor § N/A § Free Base	92.1	2480	111.138	http://www.selleckchem.com/products/trimebutine.html						mTOR § TORKinib § Free Base	90.9	2181	84.181	http://www.selleckchem.com/products/PP242.html
Opioid Receptor § N/A § HCl	92.3	2364	100.68	http://www.selleckchem.com/products/naltrexone-hcl.html						mTOR, PI3K § N/A § Free Base	94.1	1774	51.3463	http://www.selleckchem.com/products/BEZ235.html
Opioid Receptor § N/A § Hydrochloride	89.1	3064	163.79	http://www.selleckchem.com/products/jtc-801.html						mTOR, PI3K § N/A § Free Base	91	1942	62.6333	http://www.selleckchem.com/products/pki587.html
Opioid Receptor § N/A § Hydrochloride	91.9	2981	106.137	http://www.selleckchem.com/products/Loperamide-hydrochloride.html						mTOR, PI3K § N/A § Free Base	92.8	1881	57.1337	http://www.selleckchem.com/products/GDC-0980-RG7422.html
Others § N/A § 2HCl	90	3022	108.466	http://www.selleckchem.com/products/trifluoperazine-dihydrochloride.html						mTOR, PI3K, Akt § N/A § Free Base	90.9	1777	47.7573	http://www.selleckchem.com/products/pf-04691502.html
Others § 3TC, Zeffix, Heptovir, Epivir, Epivir-HBV § Free Base	90.6	2452	108.614	http://www.selleckchem.com/products/Lamivudine(Epivir).html						Nexturastat A § N/A § Free Base	74.7	3597	247.771	http://www.selleckchem.com/products/nexturastat-a.html
Others § Adrenaline, d-Adrenaline, Adnephrine, Adrenalin, Chelafrin, Epinefrina, Epinephran, Epirenan, Exadri § Free Base	91.1	2799	139.898	http://www.selleckchem.com/products/L-Adrenaline-Epinephrine.html						NF-¦ÊB § N/A § Free Base	71.7	2072	54.4986	http://www.selleckchem.com/products/qnz-evp4593.html
Others § Atacand, Amias, Blopress, Ratacand, TCV 116, TCY 116 § Free Base	89.5	2744	134.94	http://www.selleckchem.com/products/Candesartan-cilexetil-Atacand.html						NF-¦ÊB § PAS Sodium § Sodium	90.6	3070	111.193	http://www.selleckchem.com/products/aminosalicylate-sodium.html
Others § Axid § Free Base	91.6	2573	119.523	http://www.selleckchem.com/products/Nizatidine(Axid).html						NOD1 § N/A § Free Base	89	3157	116.135	http://www.selleckchem.com/products/ml130.html
Others § azidothymidine § Free Base	92.2	2766	136.923	http://www.selleckchem.com/products/zidovudine-retrovir.html						NULL § Azantac § Hydrochloride	93.3	2588	120.875	http://www.selleckchem.com/products/Ranitidine-hydrochloride(Zantac).html
Others § Bis-POM PMEA, Preveon, Hepsera § Free Base	90	2832	142.874	http://www.selleckchem.com/products/Adefovir-Dipivoxil(Preveon).html						NULL § Daraprim § Free Base	88.9	4125	171.125	http://www.selleckchem.com/products/Pyrimethamine.html
Others § Bolvidon, Norval, Tolvon § Hydrochloride	91.6	2364	114.918	http://www.selleckchem.com/products/Mianserin-hydrochloride.html						NULL § MK-462, Maxalt § Benzoate	91.1	2495	129.033	http://www.selleckchem.com/products/Rizatriptan-Benzoate(Maxalt).html
Others § Cloxan, Taractan, Truxal § Free Base	91.8	2987	106.478	http://www.selleckchem.com/products/Chlorprothixene.html						NULL § N/A § Free Base	92.4	2619	123.67	http://www.selleckchem.com/products/(-)-Huperzine-A.html
Others § CP673451 § Free Base	85.2	3746	263.826	http://www.selleckchem.com/products/CP-673451.html						NULL § Renedil, Feloday § Free Base	88.1	3575	139.881	http://www.selleckchem.com/products/Felodipine(Plendil).html
Others § Depakote, Epival § Sodium	91.6	2739	134.489	http://www.selleckchem.com/products/Divalproex-sodium.html						NULL § Tagamet, SKF-92334, Tratul, Tametin, Dyspamet, Acinil § Free Base	92.2	2650	126.465	http://www.selleckchem.com/products/Cimetidine(Tagamet).html
Others § DynaCirc, Prescal, PN-200-110, Clivoten, Esradin § Free Base	91.6	2341	112.44	http://www.selleckchem.com/products/Isradipine(Dynacirc).html						NULL § Videx EC § Free Base	93.1	2593	121.326	http://www.selleckchem.com/products/Didanosine(Videx).html
Others § Equetro, Tegretol, Biston § Free Base	91.7	2210	98.3245	http://www.selleckchem.com/products/Carbamazepine(Carbatrol).html						Opioid Receptor § (+)-Matrine § Free Base	91.8	2934	152.07	http://www.selleckchem.com/products/Matrine((+)-Matrine).html
Others § Fareston, Acapodene § Citrate	91.8	2691	130.161	www.selleckchem.com/products/Toremifene-Citrate(Fareston).html						Opioid Receptor § Acetorphan § Free Base	92.7	2750	135.481	http://www.selleckchem.com/products/Racecadotril(Acetorphan).html
Others § Gemzar § Free Base	89.1	3427	196.517	http://www.selleckchem.com/products/Gemcitabine(Gemzar).html						Opioid Receptor § Glioten, Renitec § Maleate	91.7	2539	116.457	http://www.selleckchem.com/products/Enalapril-maleate(Vasotec).html
Others § Glurenorm § Free Base	91.9	2969	105.455	http://www.selleckchem.com/products/gliquidone.html						Opioid Receptor § N/A § Hydrochloride	92.4	2529	132.696	http://www.selleckchem.com/products/ADL-5859.html
Others § Hivid, Dideoxycytidine § Free Base	92.1	2509	113.753	http://www.selleckchem.com/products/Zalcitabine.html						Opioid Receptor § N/A § Free Base	90.3	3034	161.085	http://www.selleckchem.com/products/trimebutine.html
Others § Ikorel, Dancor, Nikoran, Aprior, Nitorubin, Sigmart § Free Base	91.5	2514	114.203	http://www.selleckchem.com/products/Nicorandil(Ikorel).html						Opioid Receptor § N/A § HCl	92.4	2514	114.203	http://www.selleckchem.com/products/naltrexone-hcl.html
Others § Marcain, Marcaine, Sensorcaine, Vivacaine § Hydrochloride	92.4	2644	125.924	selleckchem.com/products/Bupivacaine-hydrochloride(Marcain).html						Opioid Receptor § N/A § Hydrochloride	86.9	4237	177.488	http://www.selleckchem.com/products/Loperamide-hydrochloride.html
Others § Methazolastone, Temodar, Temodal § Free Base	89.3	2314	109.53	http://www.selleckchem.com/products/Methazolastone.html						Others § N/A § 2HCl	85.3	4133	171.58	http://www.selleckchem.com/products/trifluoperazine-dihydrochloride.html
Others § N/A § Free Base	91	3352	127.213	http://www.selleckchem.com/products/lonafarnib-sch66336.html						Others § 3TC, Zeffix, Heptovir, Epivir, Epivir-HBV § Free Base	89.4	2734	134.038	http://www.selleckchem.com/products/Lamivudine(Epivir).html
Others § N/A § Free Base	90.8	3163	116.476	http://www.selleckchem.com/products/PTC124.html						Others § Adrenaline, d-Adrenaline, Adnephrine, Adrenalin, Chelafrin, Epinefrina, Epinephran, Epirenan, Exadri § Free Base	91.3	2821	141.882	http://www.selleckchem.com/products/L-Adrenaline-Epinephrine.html
Others § N/A § Free Base	90.7	3113	113.636	http://www.selleckchem.com/products/piceatannol.html						Others § Aloprim § Free Base	91.1	2476	126.986	http://www.selleckchem.com/products/Allopurinol(Zyloprim).html
Others § N/A § Free Base	89.6	2987	106.478	http://www.selleckchem.com/products/flumequine.html						Others § Atacand, Amias, Blopress, Ratacand, TCV 116, TCY 116 § Free Base	87.5	3107	167.667	http://www.selleckchem.com/products/Candesartan-cilexetil-Atacand.html
Others § N/A § Free Base	89	2981	106.137	http://www.selleckchem.com/products/entacapone.html						Others § Axid § Free Base	92.3	2629	124.572	http://www.selleckchem.com/products/Nizatidine(Axid).html
Others § N/A § Free Base	91.5	2676	128.809	http://www.selleckchem.com/products/lornoxicam-xefo.html						Others § azidothymidine § Free Base	92.1	2849	144.406	http://www.selleckchem.com/products/zidovudine-retrovir.html
Others § N/A § Free Base	91.9	2609	122.768	http://www.selleckchem.com/products/Parthenolide((-)-Parthenolide).html						Others § Bis-POM PMEA, Preveon, Hepsera § Free Base	90.2	3299	184.977	http://www.selleckchem.com/products/Adefovir-Dipivoxil(Preveon).html
Others § N/A § Free Base	91.5	2529	115.556	http://www.selleckchem.com/products/acemetacin-emflex.html						Others § Bolvidon, Norval, Tolvon § Hydrochloride	91.5	2723	153.599	http://www.selleckchem.com/products/Mianserin-hydrochloride.html
Others § N/A § Free Base	90.5	2480	111.138	http://www.selleckchem.com/products/gliclazide-diamicron.html						Others § CellCept, RS 61443, TM-MMF § Free Base	90.9	2377	116.318	http://www.selleckchem.com/products/Mycophenolate-mofetil-(CellCept).html
Others § N/A § Free Base	93	2040	80.0073	http://www.selleckchem.com/products/VX-809.html						Others § Cloxan, Taractan, Truxal § Free Base	89.8	3823	153.969	http://www.selleckchem.com/products/Chlorprothixene.html
Others § N/A § Hydrochloride	90.7	2969	105.455	http://www.selleckchem.com/products/pioglitazone-hydrochloride-actos.html						Others § Depakote, Epival § Sodium	91.8	2697	130.702	http://www.selleckchem.com/products/Divalproex-sodium.html
Others § N/A § Hydrochloride	91.6	2799	139.898	http://www.selleckchem.com/products/synephrine-hcl.html						Others § DynaCirc, Prescal, PN-200-110, Clivoten, Esradin § Free Base	88.1	2739	155.323	http://www.selleckchem.com/products/Isradipine(Dynacirc).html
Others § N/A § Free Base	91.7	3902	158.457	http://www.selleckchem.com/products/gw-441756.html						Others § Equetro, Tegretol, Biston § Free Base	90.6	2480	127.417	http://www.selleckchem.com/products/Carbamazepine(Carbatrol).html
Others § N/A § Free Base	90.5	3483	134.654	http://www.selleckchem.com/products/ebastine.html						Others § Fareston, Acapodene § Citrate	82.4	3305	185.518	www.selleckchem.com/products/Toremifene-Citrate(Fareston).html
Others § N/A § Free Base	91.8	3400	129.939	http://www.selleckchem.com/products/atglistatin.html						Others § Gemzar § Free Base	89.3	3870	236.457	http://www.selleckchem.com/products/Gemcitabine(Gemzar).html
Others § N/A § Free Base	89.5	3034	109.148	http://www.selleckchem.com/products/cilengitide-emd-121974-nsc-707544.html						Others § Glurenorm § Free Base	89.5	3077	111.591	http://www.selleckchem.com/products/gliquidone.html
Others § N/A § Free Base	91.8	2998	107.103	http://www.selleckchem.com/products/dbeq.html						Others § Hivid, Dideoxycytidine § Free Base	92	3107	167.667	http://www.selleckchem.com/products/Zalcitabine.html
[truncated: 355 more rows]
