# Supplementary material for: A cell based, high throughput assay for quantitative analysis of Hedgehog pathway activation using a Smoothened activation sensor
Source: Sci Rep. 2017 Oct 30;7:14341. doi: 10.1038/s41598-017-14767-1 (PMC5662767; doi:10.1038/s41598-017-14767-1)
Supplement: Supplementary file 3 — Supplementary table 2 [file 41598_2017_14767_MOESM3_ESM.xls]

## Sheet: Sheet1
2uM mock	15uM mock	2uM stim	15uM stim	number of comp. in the group	comp name
108	204	225	657	4	FAK
46	48	108	76	4	Nfkb
44	383	127	414	5	PKC
30	11	506	102	3	Telomerase
28	109	165	286	3	Chk
26	119	103	101	4	c-Kit
24	57	145	188	14	HSP
22	144	346	276	5	PLK
21	107	128	285	14	MEK
19	66	111	94	4	ATM/ATR
17	39	99	97	13	Proteasome
15	138	118	199	7	IGF-1R
13	20	106	130	13	Topoisomerase
11	79	149	235	4	DNA/RNA synthesis
11	62	123	118	19	CDK
11	3	117	139	3	TNF-alpha
11	47	110	112	8	Bcl-2
10	16	130	143	5	Syk
9	61	127	220	27	HDAC
9	9	105	135	3	HIF
7	26	119	124	3	HCV protease
7	101	116	203	18	Aurora
7	77	111	113	3	PERK
7	68	109	171	5	ALK
6	75	139	342	7	Epigenetic reader domain
6	62	132	130	4	PDGFR
6	2	106	126	3	Proton pump
6	33	106	129	4	CFTR
5	132	124	243	6	Flt
5	58	111	162	26	EGFR
5	101	108	129	3	S6
4	7	118	124	7	Gamma-secretase
4	130	117	125	6	Bcr-Abl
4	108	110	212	4	FGFR
4	38	100	96	7	Src
3	52	114	137	3	Cysteine protease
3	10	110	117	4	Nfkb/IKK
3	72	109	165	25	VEGFR
3	49	107	127	7	p53
3	23	105	114	3	CRM1
3	31	104	120	6	Cannabinoid receptor
2	117	110	257	13	Raf
2	11	102	121	10	Histone methyltransferase
1	17	112	140	4	P2 receptor
1	3	106	109	7	DPP-4
1	21	106	111	16	JAK
1	-1	105	114	4	MAO
1	8	104	144	17	Estrogen/progestogen receptor
1	131	103	369	3	PDK-1
1	11	101	114	11	Akt
1	1	101	110	10	GluR
1	20	101	86	5	DUB
0	2	111	126	4	Carbonic anhidrase
0	7	109	128	11	PARP
0	32	108	151	11	GSK-3
0	3	106	125	7	Dehydrogenase
0	6	104	128	41	5-HT
0	31	103	133	15	c-Met
0	2	102	125	15	Sodium channel
0	-1	101	115	18	COX
0	9	100	116	4	DNA-PK
0	5	99	100	3	Smoothened
-1	49	110	192	4	Kinesin
-1	43	110	144	7	Wnt/beta-catenin
-1	36	109	145	12	Androgen receptor
-1	6	108	127	71	Others
-1	13	108	117	13	TGF-beta/Smad
-1	26	103	111	3	FAAH
-1	2	102	128	17	PDE
-1	2	102	121	4	Factor Xa
-1	14	100	121	25	Histamine receptor
-1	4	100	113	5	Caspase
-1	14	82	102	5	HMG-CoA
-2	1	108	119	19	RAAS
-2	3	103	122	9	ATPase
-2	32	103	144	9	p38
-2	2	102	132	7	Reverse transcriptse
-2	0	101	117	28	AChR
-3	30	106	152	13	Calcium channel
-3	2	105	120	39	Adrenergic receptor
-3	11	103	123	13	P450
-3	0	101	122	5	ROCK
-3	17	99	141	6	Potassium chanel
-3	99	91	107	4	HER2
-4	-6	112	119	6	GABA receptor
-4	-5	106	129	5	Aromatase
-4	3	104	119	6	PPAR
-4	8	102	129	4	GPR
-4	10	100	123	4	5-alpha redutase
-5	-3	107	122	5	HIV
-6	5	109	142	3	Sirtuin
-6	11	98	117	30	PI3K
-6	12	66	82	23	mTOR
-7	6	112	119	4	CETP
-8	4	119	116	4	AMPK
-9	8	104	131	13	Dopamine receptor
-10	5	102	127	8	Opioid receptor
-10	-1	95	114	3	SGLT
-12	19	102	129	3	STAT
-15	14	109	116	5	Integrase
